# Supplementary material for: Chromatin landscape associated with sexual differentiation in a UV sex determination system
Source: Nucleic Acids Res. 2022 Mar 7;50(6):3307–22. doi: 10.1093/nar/gkac145 (PMC8989524; doi:10.1093/nar/gkac145)
Supplement: gkac145_Supplemental_Files [file gkac145_supplemental_files.zip]

Archive with 2 entries (2 files):
- Supplemental Legends-Revision.docx
- Supplemental Tables-final-6dec.xlsx
