# Supplementary material for: Chromatin landscape associated with sexual differentiation in a UV sex determination system
Source: Nucleic Acids Res. 2022 Mar 7;50(6):3307–22. doi: 10.1093/nar/gkac145 (PMC8989524; doi:10.1093/nar/gkac145)
Supplement: gkac145_Supplemental_Files [file gkac145_supplemental_files.zip › Supplemental Tables-final-6dec.xlsx]

## Sheet: Table S1-strains, stats seq
Table S1. Strains used, SRR accessions and RNA sequencing statistics
Species		Strain	Sex	Features	RNAseq Library reference	SSR accession	Number of reads generated	Number of reads after filtering*	Number of mapped reads**	% of reads mapped to the genome**
Ectocarpus sp.		Ec457	Male	inbred for 4 generations	ADPH-63	SRX9362938	77,444,834	77,423,117	66,021,979	85.3 %
					ADPH-64	SRX9362939	83,682,344	83,671,802	71,976,927	86.0 %
		Ec460	Female	inbred for 5 generations	ADPH-65	SRX9362922	83,077,810	83,050,898	72,421,218	87.2 %
					ADPH-66	SRX9362923	90,26,7328	90,234,275	78,300,551	86.8 %
*Using cutadapt
** Mapped to the reference genome (strain Ec32)

## Sheet: Table S2-SNP male vs female
Table S2. SNPs between male and female lines
				Genotype, REF=0, ALT=1
CHROM	POS	REF	ALT	S1_male	S5_Lmale	S9_female	S13_female	Dif MvsF		Autosomes	Ref	Alt
chr_01	8417452	A	G	0	0	1	1	yes		Male	85	22
chr_01	8417474	A	C	0	0	1	1	yes		Female	22	85
chr_02	6487656	TAGA	TA	1	1	0	0	yes
chr_02	6487658	GA	G	1	1	0	0	yes
chr_02	6487662	CAATTAATT	CAATT	1	1	0	0	yes		PAR	Ref	Alt
chr_02	6489621	CTA	CTATAATA	1	1	0	0	yes		Male	6	8
chr_02	6493845	TAT	TATGAGAAAAAT	1	1	0	0	yes		Female	8	6
chr_02	6497692	CGAGAGA	CGAGA	1	1	0	0	yes
chr_02	6504240	C	T	1	1	0	0	yes		Total variants	2995
chr_02	6507494	G	A	1	1	0	0	yes		Diff MvsF	121
chr_02	6507500	G	T	1	1	0	0	yes
chr_02	6507545	A	T	1	1	0	0	yes
chr_02	6509739	G	T	1	1	0	0	yes
chr_02	6512344	G	GTGGTGTTT	1	1	0	0	yes
chr_03	2139824	CTT	CTTT	0	0	1	1	yes
chr_03	3856388	T	A	1	1	0	0	yes
chr_03	3882604	T	TC	0	0	1	1	yes
chr_04	1222433	CT	CTATT	0	0	1	1	yes
chr_05	60824	G	T	0	0	1	1	yes
chr_05	63254	T	C	0	0	1	1	yes
chr_05	63359	A	T	0	0	1	1	yes
chr_05	63432	A	AT	0	0	1	1	yes
chr_05	5168321	C	CAA	0	0	1	1	yes
chr_05	8692325	C	T	0	0	1	1	yes
chr_07	1646543	A	G	0	0	1	1	yes
chr_07	2417983	T	TAA	0	0	1	1	yes
chr_07	2888955	T	C	0	0	1	1	yes
chr_07	2889008	TAACCAACC	TAACC	0	0	1	1	yes
chr_07	2896662	A	G	0	0	1	1	yes
chr_07	2916005	G	C	1	1	0	0	yes
chr_07	2916007	A	T	1	1	0	0	yes
chr_07	2925999	AT	A	1	1	0	0	yes
chr_07	6807845	ATTTTT	ATTTT	0	0	1	1	yes
chr_08	303985	AAGAGAGAGA	AAGAGAGAGAGA	0	0	1	1	yes
chr_08	4715092	T	A	0	0	1	1	yes
chr_08	4715122	A	G	1	1	0	0	yes
chr_08	4715188	A	G	1	1	0	0	yes
chr_08	4715534	T	C	0	0	1	1	yes
chr_08	4715570	G	A	0	0	1	1	yes
chr_08	4716752	A	G	0	0	1	1	yes
chr_08	5038387	ACTCT	ACT	0	0	1	1	yes
chr_09	4323362	A	C	1	1	0	0	yes
chr_10	3995062	C	G	0	0	1	1	yes
chr_10	3995105	A	T	0	0	1	1	yes
chr_10	3995125	T	C	0	0	1	1	yes
chr_10	5300022	AGCG	AG	0	0	1	1	yes
chr_11	4740959	T	A	0	0	1	1	yes
chr_11	4740963	C	G	0	0	1	1	yes
chr_11	4837023	C	T	0	0	1	1	yes
chr_13	2096769	CAACCCTAACCCTAACCCTAACCCTAACCCTAACCCTAACCC	CAACCCTAACCCTAACCCTAACCCTAACCCTAACCCTAACCCTAACCC	1	1	0	0	yes
chr_13	2123793	AACGACGAC	AACGACGACGAC	1	1	0	0	yes
chr_13	2125024	T	G	1	1	0	0	yes
chr_13	2187119	G	T	1	1	0	0	yes
chr_13	2187120	T	C	1	1	0	0	yes
chr_13	2193519	CTACAGTA	CTA	1	1	0	0	yes
chr_13	2242541	A	G	0	0	1	1	yes
chr_13	2390154	T	G	0	0	1	1	yes
chr_13	2715234	ACTG	ACTGCTG	0	0	1	1	yes
chr_13	2715243	C	A	0	0	1	1	yes
chr_13	2715277	C	G	0	0	1	1	yes
chr_13	2742583	T	G	0	0	1	1	yes
chr_13	3686464	G	T	0	0	1	1	yes
chr_13	3692300	AG	AGG	0	0	1	1	yes
chr_14	6502418	CA	CAGTA	0	0	1	1	yes
chr_15	108274	T	C	0	0	1	1	yes
chr_16	2135107	GTT	G	0	0	1	1	yes
chr_16	2135154	T	C	0	0	1	1	yes
chr_16	2135324	T	C	0	0	1	1	yes
chr_16	2135358	C	G	0	0	1	1	yes
chr_16	2135450	T	TTTCTC	0	0	1	1	yes
chr_16	2135457	CG	CGAGTG	0	0	1	1	yes
chr_16	2263146	GGTGTGTGT	GGTGTGTGTGTGT	0	0	1	1	yes
chr_16	2296634	G	A	0	0	1	1	yes
chr_16	2296958	T	C	0	0	1	1	yes
chr_16	2297047	ACGTCGTCG	ACGTCG	0	0	1	1	yes
chr_16	2305292	CTTTT	CTTTTT	0	0	1	1	yes
chr_16	2305458	C	T	0	0	1	1	yes
chr_16	2322227	G	C	0	0	1	1	yes
chr_16	2323923	A	G	0	0	1	1	yes
chr_16	2323978	ATT	AT	0	0	1	1	yes
chr_16	2331917	C	T	0	0	1	1	yes
chr_16	2331941	A	G	0	0	1	1	yes
chr_16	2331947	A	G	0	0	1	1	yes
chr_16	2331996	G	T	0	0	1	1	yes
chr_16	2358697	A	G	0	0	1	1	yes
chr_16	2367465	C	A	0	0	1	1	yes
chr_16	2368159	T	G	0	0	1	1	yes
chr_16	2385870	C	A	0	0	1	1	yes
chr_16	2393491	T	A	0	0	1	1	yes
chr_16	2393629	G	T	0	0	1	1	yes
chr_16	2424343	G	A	0	0	1	1	yes
chr_16	2468832	TC	T	0	0	1	1	yes
chr_16	2468861	A	C	0	0	1	1	yes
chr_16	2472759	G	GGTC	0	0	1	1	yes
chr_16	2498525	GC	G	0	0	1	1	yes
chr_16	2498527	TGCG	TG	0	0	1	1	yes
chr_16	2917988	C	T	0	0	1	1	yes
chr_16	4013177	ACCC	ACCCC	0	0	1	1	yes
chr_17	803326	C	T	0	0	1	1	yes
chr_17	3080769	GAAAAA	GAAAAAA	0	0	1	1	yes
chr_18	3601015	C	G	0	0	1	1	yes
chr_18	3601045	A	G	0	0	1	1	yes
chr_18	3601742	GCCC	GGTGATCCC	1	1	0	0	yes
chr_19	304729	GTA	GTACATA	0	0	1	1	yes
chr_19	2527830	TTCCTCCTCCTCCTCCTCCTCCTCCTCCTCCTCCTCCTC	TTCCTCCTCCTCCTCCTCCTCCTCCTCCTCCTC	0	0	1	1	yes
chr_19	2527855	TCCTCC	T	0	0	1	1	yes
chr_19	2545151	ATT	ATTT	0	0	1	1	yes
chr_20	713783	TG	T	0	0	1	1	yes
chr_21	682114	GAAAAAAA	GAAAAAA	1	1	0	0	yes
chr_21	3456319	G	C	1	1	0	0	yes
chr_22	4515409	T	C	0	0	1	1	yes
chr_23	864197	T	TC	0	0	1	1	yes
chr_23	4373318	C	T	0	0	1	1	yes
chr_23	4373331	C	T	0	0	1	1	yes
chr_23	4734533	GGCGC	GGC	1	1	0	0	yes
chr_24	4239986	AT	A	0	0	1	1	yes
chr_26	2820394	TGG	TGGGG	0	0	1	1	yes
chr_26	4846950	CGTG	C	1	1	0	0	yes
chr_27	1972677	AC	ACC	0	0	1	1	yes
chr_27	3791281	TC	TCACC	0	0	1	1	yes
chr_28	2581035	TAACAACAACAACAA	TAACAACAACAACAACAACAACAACAA	0	0	1	1	yes
chr_01	555455	CCAGCAGCAG	CCAGCAG	1	1	1	1	no
chr_01	627710	G	C	1	1	1	1	no
chr_01	1182321	T	A	1	1	1	1	no
chr_01	1545033	ATAT	ATATTAT	1	1	1	1	no
chr_01	1555272	C	T	1	1	1	1	no
chr_01	1558408	T	C	1	1	1	1	no
chr_01	1588278	T	C	1	1	1	1	no
chr_01	1703193	CTTTT	CTTTTT	1	1	1	1	no
chr_01	1706269	G	A	1	1	1	1	no
chr_01	1715735	A	G	1	1	1	1	no
chr_01	1773305	CTA	CTATGTA	1	1	1	1	no
chr_01	1773452	A	G	1	1	1	1	no
chr_01	1844793	GATA	G	1	1	1	1	no
chr_01	1846126	A	G	1	1	1	1	no
chr_01	2066833	C	T	1	1	1	1	no
chr_01	2068979	A	T	1	1	1	1	no
chr_01	2080539	A	G	1	1	1	1	no
chr_01	2106340	G	T	1	1	1	1	no
chr_01	2106356	G	A	1	1	1	1	no
chr_01	2106889	T	C	1	1	1	1	no
chr_01	2203600	G	C	1	1	1	1	no
chr_01	2230791	A	G	1	1	1	1	no
chr_01	2315883	T	G	1	1	1	1	no
chr_01	2435180	A	G	1	1	1	1	no
chr_01	2435218	G	A	1	1	1	1	no
chr_01	2435268	G	A	1	1	1	1	no
chr_01	2442697	C	T	1	1	1	1	no
chr_01	2445681	G	C	1	1	1	1	no
chr_01	2466724	AG	A	1	1	1	1	no
chr_01	2467301	TCCCC	TCCC	1	1	1	1	no
chr_01	2641332	G	C	1	1	1	1	no
chr_01	2644465	A	G	1	1	1	1	no
chr_01	2861468	G	GA	1	1	1	1	no
chr_01	3037744	G	C	1	1	1	1	no
chr_01	3037745	T	G	1	1	1	1	no
chr_01	3070380	G	A	1	1	1	1	no
chr_01	3070395	T	C	1	1	1	1	no
chr_01	3350489	C	T	1	1	1	1	no
chr_01	3824941	CT	C	1	1	1	1	no
chr_01	5500221	ACATC	ACATCATC	1	1	1	1	no
chr_01	5500551	C	A	1	1	1	1	no
chr_01	5504904	CCAACAAC	CCAAC	1	1	1	1	no
chr_01	5709344	A	C	1	1	1	1	no
chr_01	5925957	T	C	1	1	1	1	no
chr_01	6936768	AGTA	AGTATGTA	1	1	1	1	no
chr_01	6968867	C	G	1	1	1	1	no
chr_01	7029532	GT	GCAAATATTT	1	1	1	1	no
chr_01	7100353	A	G	1	1	1	1	no
chr_01	7184664	CA	CAA	1	1	1	1	no
chr_01	7200955	T	C	1	1	1	1	no
chr_01	8062792	ATT	ATTT	1	1	1	1	no
chr_01	8413391	G	C	1	1	1	1	no
chr_01	8417022	A	G	1	1	1	1	no
chr_01	8417358	CGAG	CGAGAG	1	1	1	1	no
chr_01	8417377	A	T	1	1	1	1	no
chr_01	8417415	A	G	1	1	1	1	no
chr_01	8464983	G	A	1	1	1	1	no
chr_01	8464991	C	T	1	1	1	1	no
chr_01	8467508	GCACACACACACA	GCACACACACA	1	1	1	1	no
chr_01	9501999	ACCCCC	ACCCC	1	1	1	1	no
chr_01	9587153	TGGG	TGG	1	1	1	1	no
chr_01	10306174	T	C	1	1	1	1	no
chr_02	11487	T	C	1	1	1	1	no
chr_02	12996	T	C	1	1	1	1	no
chr_02	41924	T	C	1	1	1	1	no
chr_02	42112	C	G	1	1	1	1	no
chr_02	44507	CGTGT	CGT	1	1	1	1	no
chr_02	50301	TGG	TGGG	1	1	1	1	no
chr_02	52708	GTT	GT	1	1	1	1	no
chr_02	60081	T	C	1	1	1	1	no
chr_02	60148	A	T	1	1	1	1	no
chr_02	63388	A	G	1	1	1	1	no
chr_02	70071	G	C	1	1	1	1	no
chr_02	70107	CAAA	CAAAA	1	1	1	1	no
chr_02	102794	A	T	1	1	1	1	no
chr_02	115017	T	C	1	1	1	1	no
chr_02	121895	G	T	1	1	1	1	no
chr_02	147990	A	T	1	1	1	1	no
chr_02	160250	G	C	1	1	1	1	no
chr_02	160562	C	G	1	1	1	1	no
chr_02	163524	CA	CAA	1	1	1	1	no
chr_02	172345	A	G	1	1	1	1	no
chr_02	172349	T	C	1	1	1	1	no
chr_02	172505	ACTG	ACTGCTG	1	1	1	1	no
chr_02	172514	C	T	1	1	1	1	no
chr_02	172539	CT	CTT	1	1	1	1	no
chr_02	172542	C	G	1	1	1	1	no
chr_02	173059	A	G	1	1	1	1	no
chr_02	173065	A	C	1	1	1	1	no
chr_02	173212	C	A	1	1	1	1	no
chr_02	176235	CAATTA	CAATTAATTA	1	1	1	1	no
chr_02	176443	A	C	1	1	1	1	no
chr_02	176477	A	T	1	1	1	1	no
chr_02	177905	GCACCACCACCA	GCACCACCA	1	1	1	1	no
chr_02	178706	T	G	1	1	1	1	no
chr_02	178794	G	A	1	1	1	1	no
chr_02	178844	AGCGC	AGC	1	1	1	1	no
chr_02	183030	G	A	1	1	1	1	no
chr_02	183081	CTTTTT	CTTTTTT	1	1	1	1	no
chr_02	193555	A	C	1	1	1	1	no
chr_02	194690	GT	GAT	1	1	1	1	no
chr_02	331929	G	A	1	1	1	1	no
chr_02	332455	AC	A	1	1	1	1	no
chr_02	334630	TA	TACA	1	1	1	1	no
chr_02	358643	A	C	1	1	1	1	no
chr_02	363083	G	T	1	1	1	1	no
chr_02	371344	T	C	1	1	1	1	no
chr_02	393720	T	C	1	1	1	1	no
chr_02	394312	GA	G	1	1	1	1	no
chr_02	577575	G	A	1	1	1	1	no
chr_02	577602	C	A	1	1	1	1	no
chr_02	582762	T	C	1	1	1	1	no
chr_02	584934	T	G	1	1	1	1	no
chr_02	602110	T	C	1	1	1	1	no
chr_02	602130	G	C	1	1	1	1	no
chr_02	602177	A	T	1	1	1	1	no
chr_02	602195	A	G	1	1	1	1	no
chr_02	602319	G	A	1	1	1	1	no
chr_02	603606	TA	TAA	1	1	1	1	no
chr_02	603667	G	A	1	1	1	1	no
chr_02	603686	T	C	1	1	1	1	no
chr_02	1594166	A	G	1	1	1	1	no
chr_02	1627977	G	T	1	1	1	1	no
chr_02	2034619	A	G	1	1	1	1	no
chr_02	2587269	CAAA	CAA	1	1	1	1	no
chr_02	2788357	ACCCC	ACCC	1	1	1	1	no
chr_02	3240470	GTTT	GTT	1	1	1	1	no
chr_02	4050822	GTT	GT	1	1	1	1	no
chr_02	4313114	A	G	1	1	1	1	no
chr_02	4963417	TGGG	TGG	1	1	1	1	no
chr_02	5634784	TGCG	TG	1	1	1	1	no
chr_02	5729804	TG	T	1	1	1	1	no
chr_02	5800317	CGG	CG	1	1	1	1	no
chr_02	5855988	G	A	1	1	1	1	no
chr_02	5875694	A	G	1	1	1	1	no
chr_02	6140547	C	A	1	1	1	1	no
chr_02	6246261	AACACACACACACACACACAC	AACACACACACACACAC	1	1	1	1	no
chr_02	6246393	C	A	1	1	1	1	no
chr_03	105283	CTTTTTT	CTTTTTTT	1	1	1	1	no
chr_03	105704	T	C	1	1	1	1	no
chr_03	1611679	CAGTA	CAGTAGTA	1	1	1	1	no
chr_03	1619816	A	C	1	1	1	1	no
chr_03	1868765	C	CGCG	1	1	1	1	no
chr_03	1886187	C	T	1	1	1	1	no
chr_03	1886345	C	T	1	1	1	1	no
chr_03	1886707	T	C	1	1	1	1	no
chr_03	1892114	A	G	1	1	1	1	no
chr_03	2138686	G	T	1	1	1	1	no
chr_03	2139822	CT	CTT	1	1	1	1	no
chr_03	2143921	CCTTC	CCTTCTTC	1	1	1	1	no
chr_03	2144501	A	C	1	1	1	1	no
chr_03	2144505	T	A	1	1	1	1	no
chr_03	2144526	G	A	1	1	1	1	no
chr_03	2146684	G	A	1	1	1	1	no
chr_03	2146721	T	C	1	1	1	1	no
chr_03	2146772	A	G	1	1	1	1	no
chr_03	2146811	T	C	1	1	1	1	no
chr_03	2152056	G	A	1	1	1	1	no
chr_03	2152073	A	G	1	1	1	1	no
chr_03	2293557	A	AACCAG	1	1	1	1	no
chr_03	2298109	TA	TAA	1	1	1	1	no
chr_03	2305390	C	T	1	1	1	1	no
chr_03	2306333	TAAAT	TAAATGAAAT	1	1	1	1	no
chr_03	2306441	A	T	1	1	1	1	no
chr_03	2315470	C	G	1	1	1	1	no
chr_03	2315477	A	G	1	1	1	1	no
chr_03	2334404	C	A	1	1	1	1	no
chr_03	2334442	G	T	1	1	1	1	no
chr_03	2334703	C	T	1	1	1	1	no
chr_03	2384233	CCCTCCTC	CCCTC	1	1	1	1	no
chr_03	2391117	CT	CTT	1	1	1	1	no
chr_03	2398003	G	A	1	1	1	1	no
chr_03	2398424	G	A	1	1	1	1	no
chr_03	2776917	ATACCATGTGTTAACATTACC	ATACC	1	1	1	1	no
chr_03	2786125	C	G	1	1	1	1	no
chr_03	2800304	C	CACGAATTGAG	1	1	1	1	no
chr_03	2850089	T	C	1	1	1	1	no
chr_03	2860421	C	T	1	1	1	1	no
chr_03	2860452	CGGGG	CGGG	1	1	1	1	no
chr_03	2860556	A	G	1	1	1	1	no
chr_03	2862441	CACAA	CACAACAA	1	1	1	1	no
chr_03	2928903	T	A	1	1	1	1	no
chr_03	3100330	C	CA	1	1	1	1	no
chr_03	3100481	G	A	1	1	1	1	no
chr_03	3100536	G	T	1	1	1	1	no
chr_03	3100563	T	C	1	1	1	1	no
chr_03	3100593	T	A	1	1	1	1	no
chr_03	3156473	T	C	1	1	1	1	no
chr_03	3163846	TCCCCCCCCCCCC	TCCCCCCCCCC	1	1	1	1	no
chr_03	3411319	G	T	1	1	1	1	no
chr_03	3450576	CCCCCACACCTCCC	CCCC	1	1	1	1	no
chr_03	3452041	G	A	1	1	1	1	no
chr_03	3456617	A	G	1	1	1	1	no
chr_03	3456638	C	G	1	1	1	1	no
chr_03	3456703	A	G	1	1	1	1	no
chr_03	3456707	A	T	1	1	1	1	no
chr_03	3698448	A	T	1	1	1	1	no
chr_03	3698496	C	A	1	1	1	1	no
chr_03	3703833	AATCC	AATCCTTCACATCC	1	1	1	1	no
chr_03	3865438	C	T	1	1	1	1	no
chr_03	3882603	C	CA	1	1	1	1	no
chr_03	3882645	C	A	1	1	1	1	no
chr_03	4176881	G	A	1	1	1	1	no
chr_03	6132798	G	T	1	1	1	1	no
chr_03	6188156	A	T	1	1	1	1	no
chr_03	6188196	T	A	1	1	1	1	no
chr_04	186481	A	T	1	1	1	1	no
chr_04	186526	C	T	1	1	1	1	no
chr_04	773484	T	A	1	1	1	1	no
chr_04	1175661	G	T	1	1	1	1	no
chr_04	1211918	TT	TCT	1	1	1	1	no
chr_04	1222430	GT	GTATT	1	1	1	1	no
chr_04	1230332	AGATGA	AGATGATGA	1	1	1	1	no
chr_04	1230450	A	AT	1	1	1	1	no
chr_04	1239357	TAA	TAAAAA	1	1	1	1	no
chr_04	1239798	AC	ACCAGC	1	1	1	1	no
chr_04	1270902	G	T	1	1	1	1	no
chr_04	1408392	C	T	1	1	1	1	no
chr_04	1408402	ATT	ATTT	1	1	1	1	no
chr_04	1408421	T	A	1	1	1	1	no
chr_04	1408484	C	T	1	1	1	1	no
chr_04	1408492	G	T	1	1	1	1	no
chr_04	1408540	A	G	1	1	1	1	no
chr_04	1422357	C	T	1	1	1	1	no
chr_04	1426532	AC	ACCCGC	1	1	1	1	no
chr_04	1426534	ATG	ACGCATGTTG	1	1	1	1	no
chr_04	1448774	A	G	1	1	1	1	no
chr_04	1499175	T	TC	1	1	1	1	no
chr_04	1590431	G	A	1	1	1	1	no
chr_04	1732326	AA	AACA	1	1	1	1	no
chr_04	1739218	T	G	1	1	1	1	no
chr_04	1889576	G	A	1	1	1	1	no
chr_04	1948932	T	C	1	1	1	1	no
chr_04	1948963	CTATTA	CTA	1	1	1	1	no
chr_04	2023134	A	G	1	1	1	1	no
chr_04	2260104	T	C	1	1	1	1	no
chr_04	2260111	T	A	1	1	1	1	no
chr_04	2624809	TCCC	TCC	1	1	1	1	no
chr_04	2627856	CTTTTT	CTTTT	1	1	1	1	no
chr_04	2630687	G	A	1	1	1	1	no
chr_04	2631114	T	C	1	1	1	1	no
chr_04	2631300	GA	G	1	1	1	1	no
chr_04	2631319	AG	A	1	1	1	1	no
chr_04	2631505	G	T	1	1	1	1	no
chr_04	2632120	C	CCGGAACCCAAAGACTTT	1	1	1	1	no
chr_04	3034966	TCC	TC	1	1	1	1	no
chr_04	3956211	GAAAAA	GAAAA	1	1	1	1	no
chr_04	4683309	G	A	1	1	1	1	no
chr_04	4722503	T	C	1	1	1	1	no
chr_04	4725203	CTTT	CTTTT	1	1	1	1	no
chr_04	4725311	G	T	1	1	1	1	no
chr_04	4725904	T	C	1	1	1	1	no
chr_04	4947621	GAAA	GAA	1	1	1	1	no
chr_04	4962527	T	TGG	1	1	1	1	no
chr_04	5610114	CA	C	1	1	1	1	no
chr_04	5610146	GT	G	1	1	1	1	no
chr_05	59952	C	T	1	1	1	1	no
chr_05	60120	G	T	1	1	1	1	no
chr_05	60199	G	A	1	1	1	1	no
chr_05	60980	G	A	1	1	1	1	no
chr_05	61010	T	G	1	1	1	1	no
chr_05	61031	A	C	1	1	1	1	no
chr_05	61135	T	G	1	1	1	1	no
chr_05	61170	T	C	1	1	1	1	no
chr_05	61617	T	G	1	1	1	1	no
chr_05	64636	G	A	1	1	1	1	no
chr_05	64732	G	A	1	1	1	1	no
chr_05	70815	G	A	1	1	1	1	no
chr_05	355289	C	G	1	1	1	1	no
chr_05	355328	C	G	1	1	1	1	no
chr_05	355338	T	C	1	1	1	1	no
chr_05	355348	C	A	1	1	1	1	no
chr_05	576387	A	G	1	1	1	1	no
chr_05	576391	A	C	1	1	1	1	no
chr_05	1303489	A	C	1	1	1	1	no
chr_05	1303498	A	G	1	1	1	1	no
chr_05	4066909	A	G	1	1	1	1	no
chr_05	4317075	GTGCT	GT	1	1	1	1	no
chr_05	4466797	G	A	1	1	1	1	no
chr_05	4466928	G	T	1	1	1	1	no
chr_05	4564876	A	G	1	1	1	1	no
chr_05	4574128	T	TG	1	1	1	1	no
chr_05	4611899	GTACT	GTACTACT	1	1	1	1	no
chr_05	4728805	ATA	ATACAGTA	1	1	1	1	no
chr_05	4728825	TA	TAA	1	1	1	1	no
chr_05	4729021	A	G	1	1	1	1	no
chr_05	4749150	GTA	GTATTAATA	1	1	1	1	no
chr_05	4803849	AC	A	1	1	1	1	no
chr_05	4837305	T	A	1	1	1	1	no
chr_05	4928759	G	A	1	1	1	1	no
chr_05	4957692	G	A	1	1	1	1	no
chr_05	4957752	T	C	1	1	1	1	no
chr_05	4957777	C	A	1	1	1	1	no
chr_05	4958525	TCCTGCCGAC	T	1	1	1	1	no
chr_05	4959855	G	C	1	1	1	1	no
chr_05	4972458	TA	T	1	1	1	1	no
chr_05	4975961	C	T	1	1	1	1	no
chr_05	4975974	T	C	1	1	1	1	no
chr_05	4976036	ACC	ACCC	1	1	1	1	no
chr_05	4981781	T	G	1	1	1	1	no
chr_05	4982271	ATTC	ATTCCATGTATTTTC	1	1	1	1	no
chr_05	5148764	G	T	1	1	1	1	no
chr_05	5161304	T	C	1	1	1	1	no
chr_05	5161339	T	G	1	1	1	1	no
chr_05	5166412	CGTGTGTGTGTGTGT	CGTGTGTGTGTGTGTGT	1	1	1	1	no
chr_05	5166695	T	A	1	1	1	1	no
chr_05	5168318	A	AAG	1	1	1	1	no
chr_05	5168321	C	A	1	1	1	1	no
chr_05	5174954	ATTT	ATT	1	1	1	1	no
chr_05	5175222	A	T	1	1	1	1	no
chr_05	5198259	GAAAAA	GAAAA	1	1	1	1	no
chr_05	5199824	CTCGGAAGAT	CT	1	1	1	1	no
chr_05	5210839	TATACATAC	TATAC	1	1	1	1	no
chr_05	5229890	T	C	1	1	1	1	no
chr_05	5261702	T	G	1	1	1	1	no
chr_05	5261725	T	C	1	1	1	1	no
chr_05	5591830	T	C	1	1	1	1	no
chr_05	5665285	T	C	1	1	1	1	no
chr_05	5714165	A	C	1	1	1	1	no
chr_05	5714207	C	T	1	1	1	1	no
chr_05	5728427	C	T	1	1	1	1	no
chr_05	5731186	CCTTT	CCTTTCTTT	1	1	1	1	no
chr_05	5731945	TAAAA	TAAAAA	1	1	1	1	no
chr_05	5732151	A	T	1	1	1	1	no
chr_05	5732544	G	A	1	1	1	1	no
chr_05	5732545	G	T	1	1	1	1	no
chr_05	5732568	G	A	1	1	1	1	no
chr_05	5736970	CTAGT	CTAGTAGT	1	1	1	1	no
chr_05	5739068	CACAT	CACATACAT	1	1	1	1	no
chr_05	5739399	G	A	1	1	1	1	no
chr_05	5749415	GAA	GAAAA	1	1	1	1	no
chr_05	5752548	T	C	1	1	1	1	no
chr_05	5757596	G	A	1	1	1	1	no
chr_05	5760884	T	C	1	1	1	1	no
chr_05	5761095	G	A	1	1	1	1	no
chr_05	5761126	G	A	1	1	1	1	no
chr_05	5774801	A	G	1	1	1	1	no
chr_05	5775018	ACTCTCTCTCTCTCTC	ACTCTCTCTCTCTC	1	1	1	1	no
chr_05	5953621	G	A	1	1	1	1	no
chr_05	5964034	C	A	1	1	1	1	no
chr_05	5987736	CTGGTGG	CTGG	1	1	1	1	no
chr_05	6031156	TACAACA	TACAACAACA	1	1	1	1	no
chr_05	6143787	C	A	1	1	1	1	no
chr_05	6594407	C	G	1	1	1	1	no
chr_05	6594561	TGGGGGGGGGGGG	TGGGGGGGGG	1	1	1	1	no
chr_05	7127049	AAAGA	AA	1	1	1	1	no
chr_05	8701925	TGG	TGGG	1	1	1	1	no
chr_06	1339853	A	T	1	1	1	1	no
chr_06	1369369	GTTTTT	GTTTTTT	1	1	1	1	no
chr_06	1415019	GAAAA	GAA	1	1	1	1	no
chr_06	1461864	A	G	1	1	1	1	no
chr_06	2767731	ATTTTT	ATTTTTT	1	1	1	1	no
chr_06	2767743	G	T	1	1	1	1	no
chr_06	2774061	A	G	1	1	1	1	no
chr_06	2774277	AAACA	AAACAACA	1	1	1	1	no
chr_06	2779559	G	A	1	1	1	1	no
chr_06	2779718	A	T	1	1	1	1	no
chr_06	2783345	C	CACA	1	1	1	1	no
chr_06	2790392	G	T	1	1	1	1	no
chr_06	2790401	C	T	1	1	1	1	no
chr_06	2790452	A	C	1	1	1	1	no
chr_06	2838499	T	C	1	1	1	1	no
chr_06	2854673	CTATA	CTATATATA	1	1	1	1	no
chr_06	2895289	T	G	1	1	1	1	no
chr_06	2895600	C	T	1	1	1	1	no
chr_06	4217069	A	G	1	1	1	1	no
chr_06	4217070	T	C	1	1	1	1	no
chr_06	4217082	C	T	1	1	1	1	no
chr_06	4217268	A	G	1	1	1	1	no
chr_06	4368576	C	T	1	1	1	1	no
chr_06	4369490	G	A	1	1	1	1	no
chr_06	4369505	G	T	1	1	1	1	no
chr_06	4369592	A	G	1	1	1	1	no
chr_06	4369607	G	C	1	1	1	1	no
chr_06	4369610	T	G	1	1	1	1	no
chr_06	4369676	C	T	1	1	1	1	no
chr_06	4369718	A	C	1	1	1	1	no
chr_06	4370577	G	A	1	1	1	1	no
chr_06	4370611	T	C	1	1	1	1	no
chr_06	4370623	T	C	1	1	1	1	no
chr_06	4370645	A	G	1	1	1	1	no
chr_06	4370978	G	A	1	1	1	1	no
chr_06	4370984	T	C	1	1	1	1	no
chr_06	4370991	C	A	1	1	1	1	no
chr_06	4371036	A	G	1	1	1	1	no
chr_06	4371042	G	A	1	1	1	1	no
chr_06	4371763	T	G	1	1	1	1	no
chr_06	4371764	A	C	1	1	1	1	no
chr_06	4371778	C	T	1	1	1	1	no
chr_06	4371812	C	T	1	1	1	1	no
chr_06	4371818	A	G	1	1	1	1	no
chr_06	4372184	T	C	1	1	1	1	no
chr_06	4477767	T	C	1	1	1	1	no
chr_06	4478202	T	C	1	1	1	1	no
chr_06	4478447	T	C	1	1	1	1	no
chr_06	4478480	A	G	1	1	1	1	no
chr_06	4478744	T	C	1	1	1	1	no
chr_06	4478833	G	A	1	1	1	1	no
chr_06	4478864	C	G	1	1	1	1	no
chr_06	4478886	T	C	1	1	1	1	no
chr_06	4478949	T	C	1	1	1	1	no
chr_06	4478963	A	G	1	1	1	1	no
chr_06	4478975	G	A	1	1	1	1	no
chr_06	4479203	T	G	1	1	1	1	no
chr_06	4479218	T	G	1	1	1	1	no
chr_06	4497216	G	A	1	1	1	1	no
chr_06	4498119	G	A	1	1	1	1	no
chr_06	4498205	C	G	1	1	1	1	no
chr_06	4554688	G	A	1	1	1	1	no
chr_06	4555645	C	T	1	1	1	1	no
chr_06	4555847	A	T	1	1	1	1	no
chr_06	4555978	T	C	1	1	1	1	no
chr_06	4556074	G	A	1	1	1	1	no
chr_06	4556332	T	G	1	1	1	1	no
chr_06	4557887	C	T	1	1	1	1	no
chr_06	4557903	T	C	1	1	1	1	no
chr_06	4860345	G	T	1	1	1	1	no
chr_06	5458927	GAAAAAAA	GAAAAAA	1	1	1	1	no
chr_06	5460106	A	C	1	1	1	1	no
chr_06	5460108	G	C	1	1	1	1	no
chr_06	5465658	GAAAAAAA	GAAAAAA	1	1	1	1	no
chr_06	5472643	T	G	1	1	1	1	no
chr_06	5481248	CAT	CATACGTCAAAT	1	1	1	1	no
chr_06	5481291	T	C	1	1	1	1	no
chr_06	5481474	G	A	1	1	1	1	no
chr_06	5532603	CTACT	CTACTTACT	1	1	1	1	no
chr_06	5532626	TGGCG	TGGCGGCG	1	1	1	1	no
chr_06	5702372	ATGTTGTTGTTGTTGTTGTTGTTGTTGT	ATGTTGTTGTTGTTGTTGTTGTTGTTGTTGTTGT	1	1	1	1	no
chr_06	5791355	C	T	1	1	1	1	no
chr_06	5791356	T	G	1	1	1	1	no
chr_06	5791363	CGATGGAT	CGATGGATGGAT	1	1	1	1	no
chr_06	5799782	T	C	1	1	1	1	no
chr_06	5865093	CG	C	1	1	1	1	no
chr_06	5866911	C	T	1	1	1	1	no
chr_06	6223776	CT	CAT	1	1	1	1	no
chr_06	6273174	T	A	1	1	1	1	no
chr_06	6352695	C	G	1	1	1	1	no
chr_06	6374296	A	C	1	1	1	1	no
chr_06	6374361	AATATATAT	AATATATATAT	1	1	1	1	no
chr_06	6448104	A	T	1	1	1	1	no
chr_06	6448106	G	T	1	1	1	1	no
chr_06	6470104	C	T	1	1	1	1	no
chr_06	6534654	C	T	1	1	1	1	no
chr_06	6534657	GAAA	GAA	1	1	1	1	no
chr_06	6535140	GATAGT	GATAGTATAGT	1	1	1	1	no
chr_06	6672900	A	C	1	1	1	1	no
chr_06	6673417	C	T	1	1	1	1	no
chr_06	6690166	TTTTCA	T	1	1	1	1	no
chr_06	6697492	T	C	1	1	1	1	no
chr_06	6697530	G	A	1	1	1	1	no
chr_06	6701808	C	T	1	1	1	1	no
chr_06	6813123	G	A	1	1	1	1	no
chr_06	6911059	C	G	1	1	1	1	no
chr_06	6918900	C	G	1	1	1	1	no
chr_06	6938648	GTT	GT	1	1	1	1	no
chr_06	6952573	A	C	1	1	1	1	no
chr_06	6953958	TG	T	1	1	1	1	no
chr_06	6955542	A	C	1	1	1	1	no
chr_06	6955564	G	A	1	1	1	1	no
chr_06	6963391	A	C	1	1	1	1	no
chr_06	7016099	C	CA	1	1	1	1	no
chr_06	7016107	C	G	1	1	1	1	no
chr_06	7016240	A	G	1	1	1	1	no
chr_06	7016275	A	T	1	1	1	1	no
chr_06	7090556	C	A	1	1	1	1	no
chr_06	7134597	T	C	1	1	1	1	no
chr_06	7173783	ACTAT	ACTATCTAT	1	1	1	1	no
chr_06	7296464	T	A	1	1	1	1	no
chr_06	7297891	C	T	1	1	1	1	no
chr_06	7298219	A	G	1	1	1	1	no
chr_06	7301567	G	A	1	1	1	1	no
chr_06	7306709	A	G	1	1	1	1	no
chr_06	7306980	C	G	1	1	1	1	no
chr_06	7307105	A	T	1	1	1	1	no
chr_06	7307198	CT	C	1	1	1	1	no
chr_06	7307797	C	T	1	1	1	1	no
chr_06	7307830	T	C	1	1	1	1	no
chr_06	8339613	AC	ACC	1	1	1	1	no
chr_06	8341209	C	T	1	1	1	1	no
chr_06	8351074	GTTT	GTTTT	1	1	1	1	no
chr_06	8352148	T	C	1	1	1	1	no
chr_06	8371800	T	A	1	1	1	1	no
chr_06	8372217	ACT	ACTCT	1	1	1	1	no
chr_06	8382398	C	T	1	1	1	1	no
chr_06	8383215	A	G	1	1	1	1	no
chr_06	8385386	A	C	1	1	1	1	no
chr_06	8413040	G	A	1	1	1	1	no
chr_06	8497647	AAG	AAGGAG	1	1	1	1	no
chr_06	8498356	AG	AGTGCTTTGGTTG	1	1	1	1	no
chr_06	8515524	ATT	AT	1	1	1	1	no
chr_06	8551851	G	A	1	1	1	1	no
chr_06	8552049	T	C	1	1	1	1	no
chr_06	8596506	G	A	1	1	1	1	no
chr_06	8640211	A	C	1	1	1	1	no
chr_06	8657432	G	T	1	1	1	1	no
chr_06	8657696	G	T	1	1	1	1	no
chr_06	8666287	T	C	1	1	1	1	no
chr_06	8670790	A	G	1	1	1	1	no
chr_06	8670798	G	A	1	1	1	1	no
chr_06	8670813	C	T	1	1	1	1	no
chr_06	8705184	T	C	1	1	1	1	no
chr_06	8718002	G	GT	1	1	1	1	no
chr_06	8737010	A	G	1	1	1	1	no
chr_07	927	C	G	1	1	1	1	no
chr_07	20107	C	G	1	1	1	1	no
chr_07	20208	A	G	1	1	1	1	no
chr_07	20237	AC	ACC	1	1	1	1	no
chr_07	20333	A	G	1	1	1	1	no
chr_07	20342	G	C	1	1	1	1	no
chr_07	20352	T	G	1	1	1	1	no
chr_07	20406	CCACA	CCA	1	1	1	1	no
chr_07	23564	T	C	1	1	1	1	no
chr_07	32125	T	C	1	1	1	1	no
chr_07	32544	A	T	1	1	1	1	no
chr_07	32868	T	TG	1	1	1	1	no
chr_07	37420	G	A	1	1	1	1	no
chr_07	42260	TCACACACACACAC	TCACACACACACACAC	1	1	1	1	no
chr_07	48913	GAAAAAA	GAAAAA	1	1	1	1	no
chr_07	54322	T	C	1	1	1	1	no
chr_07	54335	A	T	1	1	1	1	no
chr_07	54401	TAA	TAACAA	1	1	1	1	no
chr_07	54508	A	T	1	1	1	1	no
chr_07	55536	CTT	CT	1	1	1	1	no
chr_07	100699	T	A	1	1	1	1	no
chr_07	110407	TA	T	1	1	1	1	no
chr_07	110462	C	G	1	1	1	1	no
chr_07	125882	G	T	1	1	1	1	no
chr_07	125943	G	T	1	1	1	1	no
chr_07	126805	CCT	CCTCT	1	1	1	1	no
chr_07	126891	A	C	1	1	1	1	no
chr_07	126905	A	G	1	1	1	1	no
chr_07	126918	C	G	1	1	1	1	no
chr_07	127042	A	G	1	1	1	1	no
chr_07	137043	GGAGAGAGAGAGAGAGAGAGA	GGAGAGAGAGAGAGAGAGAGAGA	1	1	1	1	no
chr_07	156751	T	C	1	1	1	1	no
chr_07	156799	T	A	1	1	1	1	no
chr_07	173905	CTA	CTATAATA	1	1	1	1	no
chr_07	193258	A	AC	1	1	1	1	no
chr_07	304776	A	G	1	1	1	1	no
chr_07	304789	A	C	1	1	1	1	no
chr_07	432781	CAGTAGT	CAGTAGTAGT	1	1	1	1	no
chr_07	581332	GAAAA	GAAA	1	1	1	1	no
chr_07	728698	A	G	1	1	1	1	no
chr_07	771168	G	T	1	1	1	1	no
chr_07	805833	G	A	1	1	1	1	no
chr_07	805836	G	T	1	1	1	1	no
chr_07	813472	T	C	1	1	1	1	no
chr_07	850270	CCTGTCTGT	CCTGT	1	1	1	1	no
chr_07	863415	T	A	1	1	1	1	no
chr_07	865620	G	C	1	1	1	1	no
chr_07	871103	C	T	1	1	1	1	no
chr_07	871124	C	G	1	1	1	1	no
chr_07	871159	T	C	1	1	1	1	no
chr_07	908157	A	T	1	1	1	1	no
chr_07	1021383	G	GC	1	1	1	1	no
chr_07	1079910	C	T	1	1	1	1	no
chr_07	1452098	G	A	1	1	1	1	no
chr_07	1460748	T	A	1	1	1	1	no
chr_07	1460749	T	G	1	1	1	1	no
chr_07	1462295	A	G	1	1	1	1	no
chr_07	1479650	C	G	1	1	1	1	no
chr_07	1485989	G	C	1	1	1	1	no
chr_07	1491682	T	A	1	1	1	1	no
chr_07	1491683	G	T	1	1	1	1	no
chr_07	1498748	A	G	1	1	1	1	no
chr_07	1509421	A	C	1	1	1	1	no
chr_07	1646369	G	A	1	1	1	1	no
chr_07	1790088	G	A	1	1	1	1	no
chr_07	1790275	A	C	1	1	1	1	no
chr_07	1808501	C	A	1	1	1	1	no
chr_07	1813181	AT	ATT	1	1	1	1	no
chr_07	1831687	G	A	1	1	1	1	no
chr_07	1831722	C	A	1	1	1	1	no
chr_07	1832088	A	G	1	1	1	1	no
chr_07	1838360	GCC	GC	1	1	1	1	no
chr_07	1840498	TGACGA	TGA	1	1	1	1	no
chr_07	1855266	CCC	CCCAGCC	1	1	1	1	no
chr_07	1856164	TAAAAA	TAAAA	1	1	1	1	no
chr_07	1860469	A	C	1	1	1	1	no
chr_07	1860513	T	C	1	1	1	1	no
chr_07	1874023	G	A	1	1	1	1	no
chr_07	1882194	T	C	1	1	1	1	no
chr_07	1907978	T	G	1	1	1	1	no
chr_07	1920242	T	A	1	1	1	1	no
chr_07	1920599	A	G	1	1	1	1	no
chr_07	1947309	C	A	1	1	1	1	no
chr_07	1980475	GT	GTT	1	1	1	1	no
chr_07	1980594	G	C	1	1	1	1	no
chr_07	1994669	ATTT	ATTTTTT	1	1	1	1	no
chr_07	2026353	C	T	1	1	1	1	no
chr_07	2026372	T	C	1	1	1	1	no
chr_07	2051523	C	T	1	1	1	1	no
chr_07	2051524	C	T	1	1	1	1	no
chr_07	2072573	G	A	1	1	1	1	no
chr_07	2114902	T	A	1	1	1	1	no
chr_07	2132752	GA	GAA	1	1	1	1	no
chr_07	2154109	A	G	1	1	1	1	no
chr_07	2156498	T	C	1	1	1	1	no
chr_07	2171312	A	C	1	1	1	1	no
chr_07	2171425	GAACT	GAACTAACT	1	1	1	1	no
chr_07	2206199	C	A	1	1	1	1	no
chr_07	2206217	AATAT	AATATATAT	1	1	1	1	no
chr_07	2223631	GT	GTTT	1	1	1	1	no
chr_07	2241112	CTGTTGTTGTTGTTGTTGTTGTTGTTGTT	CTGTTGTTGTTGTTGTTGTTGTTGTTGTTGTTGTTGTT	1	1	1	1	no
chr_07	2259578	CA	C	1	1	1	1	no
chr_07	2269263	G	A	1	1	1	1	no
chr_07	2280930	C	G	1	1	1	1	no
chr_07	2281644	CAAAAA	CAAAA	1	1	1	1	no
chr_07	2285899	A	AC	1	1	1	1	no
chr_07	2375526	G	A	1	1	1	1	no
chr_07	2375537	A	G	1	1	1	1	no
chr_07	2375583	G	A	1	1	1	1	no
chr_07	2375611	G	T	1	1	1	1	no
chr_07	2375625	A	T	1	1	1	1	no
chr_07	2375639	C	T	1	1	1	1	no
chr_07	2379691	C	T	1	1	1	1	no
chr_07	2401502	C	G	1	1	1	1	no
chr_07	2417982	T	TAA	1	1	1	1	no
chr_07	2435532	AGTC	AGTCGTGTC	1	1	1	1	no
chr_07	2452283	C	T	1	1	1	1	no
chr_07	2460561	T	C	1	1	1	1	no
chr_07	2467512	A	G	1	1	1	1	no
chr_07	2467805	G	A	1	1	1	1	no
chr_07	2467843	A	T	1	1	1	1	no
chr_07	2467998	T	C	1	1	1	1	no
chr_07	2468019	C	A	1	1	1	1	no
chr_07	2468206	G	C	1	1	1	1	no
chr_07	2474802	ATT	AT	1	1	1	1	no
chr_07	2476755	C	T	1	1	1	1	no
chr_07	2478864	GC	GCAC	1	1	1	1	no
chr_07	2481582	GAAAAA	GAAAA	1	1	1	1	no
chr_07	2483422	T	C	1	1	1	1	no
chr_07	2483475	A	G	1	1	1	1	no
chr_07	2492609	ACCCC	ACC	1	1	1	1	no
chr_07	2492685	TCACA	TCA	1	1	1	1	no
chr_07	2492793	A	C	1	1	1	1	no
chr_07	2493775	C	T	1	1	1	1	no
chr_07	2525716	C	G	1	1	1	1	no
chr_07	2534058	CCCTT	CCCTTCCTT	1	1	1	1	no
chr_07	2544262	G	GA	1	1	1	1	no
chr_07	2544293	A	G	1	1	1	1	no
chr_07	2544339	G	A	1	1	1	1	no
chr_07	2544349	C	A	1	1	1	1	no
chr_07	2618253	A	T	1	1	1	1	no
chr_07	2669300	CATGTA	CATGTATGTA	1	1	1	1	no
chr_07	2888878	A	T	1	1	1	1	no
chr_07	2890049	CAAAAA	CAAAAAA	1	1	1	1	no
chr_07	2890287	G	C	1	1	1	1	no
chr_07	2891713	CACAA	CACAACAA	1	1	1	1	no
chr_07	2897936	A	G	1	1	1	1	no
chr_07	2898035	G	A	1	1	1	1	no
chr_07	2898041	T	G	1	1	1	1	no
chr_07	2901357	T	C	1	1	1	1	no
chr_07	2904629	TC	TCC	1	1	1	1	no
chr_07	2906411	ACGGCGGC	ACGGC	1	1	1	1	no
chr_07	2908437	TAA	TAAA	1	1	1	1	no
chr_07	2908637	ACTG	ACTGCCTG	1	1	1	1	no
chr_07	2919385	G	A	1	1	1	1	no
chr_07	2923940	CATGTA	CATGTATGTA	1	1	1	1	no
chr_07	2924014	TATGC	TATGCATGC	1	1	1	1	no
chr_07	2935374	T	C	1	1	1	1	no
chr_07	2936238	C	A	1	1	1	1	no
chr_07	2938471	G	A	1	1	1	1	no
chr_07	2939102	G	T	1	1	1	1	no
chr_07	2945701	CAAAA	CAAA	1	1	1	1	no
chr_07	2956872	TA	TAACCCGAA	1	1	1	1	no
chr_07	2964841	A	G	1	1	1	1	no
chr_07	2964858	CGT	CGTGT	1	1	1	1	no
chr_07	2974959	CGAG	CG	1	1	1	1	no
chr_07	2975020	A	G	1	1	1	1	no
chr_07	2975094	G	A	1	1	1	1	no
chr_07	2975096	A	T	1	1	1	1	no
chr_07	2975103	C	T	1	1	1	1	no
chr_07	2975136	T	C	1	1	1	1	no
chr_07	2975138	AA	AACA	1	1	1	1	no
chr_07	2984534	GACAC	GAC	1	1	1	1	no
chr_07	2992042	G	A	1	1	1	1	no
chr_07	2992051	C	A	1	1	1	1	no
chr_07	2992714	C	G	1	1	1	1	no
chr_07	2992818	GACCTACCT	GACCT	1	1	1	1	no
chr_07	3087860	T	TC	1	1	1	1	no
chr_07	3158981	T	C	1	1	1	1	no
chr_07	3893313	A	C	1	1	1	1	no
chr_07	3893352	G	A	1	1	1	1	no
chr_07	3893706	GAAAAAA	GAAAAA	1	1	1	1	no
chr_07	3894160	A	T	1	1	1	1	no
chr_07	4981855	A	G	1	1	1	1	no
chr_07	4981861	C	A	1	1	1	1	no
chr_07	4981907	C	T	1	1	1	1	no
chr_07	4981944	T	G	1	1	1	1	no
chr_07	4981984	T	C	1	1	1	1	no
chr_07	4981996	G	T	1	1	1	1	no
chr_07	4981998	T	C	1	1	1	1	no
chr_07	4982055	C	T	1	1	1	1	no
chr_07	4982078	A	T	1	1	1	1	no
chr_07	4982092	A	G	1	1	1	1	no
chr_07	6528269	AT	A	1	1	1	1	no
chr_07	6619268	ATTTT	ATTTTTT	1	1	1	1	no
chr_07	6619477	G	C	1	1	1	1	no
chr_07	6631876	C	T	1	1	1	1	no
chr_07	6631932	T	A	1	1	1	1	no
chr_07	6632369	A	T	1	1	1	1	no
chr_07	6675514	G	A	1	1	1	1	no
chr_07	6686375	ACTCT	ACT	1	1	1	1	no
chr_07	6686462	C	G	1	1	1	1	no
chr_07	6689564	T	C	1	1	1	1	no
chr_07	6689668	TG	T	1	1	1	1	no
chr_07	6696120	C	G	1	1	1	1	no
chr_07	6696142	T	G	1	1	1	1	no
chr_07	6696484	C	G	1	1	1	1	no
chr_07	6711825	G	A	1	1	1	1	no
chr_07	6726307	CGG	CG	1	1	1	1	no
chr_07	6737409	A	T	1	1	1	1	no
chr_07	6737413	G	T	1	1	1	1	no
chr_07	6737451	G	A	1	1	1	1	no
chr_07	6737467	T	C	1	1	1	1	no
chr_07	6737572	A	G	1	1	1	1	no
chr_07	6737721	C	T	1	1	1	1	no
chr_07	6739601	G	A	1	1	1	1	no
chr_07	6807843	GC	G	1	1	1	1	no
chr_07	6818934	G	A	1	1	1	1	no
chr_07	6822742	C	A	1	1	1	1	no
chr_07	6992837	G	A	1	1	1	1	no
chr_07	7235620	A	T	1	1	1	1	no
chr_07	7278886	CTT	CT	1	1	1	1	no
chr_08	79120	G	A	1	1	1	1	no
chr_08	79514	A	G	1	1	1	1	no
chr_08	86310	C	T	1	1	1	1	no
chr_08	121349	CAA	CAAA	1	1	1	1	no
chr_08	123210	C	G	1	1	1	1	no
chr_08	131687	GTTTTTT	GTTTTT	1	1	1	1	no
chr_08	138997	T	C	1	1	1	1	no
chr_08	147052	GA	G	1	1	1	1	no
chr_08	163813	A	G	1	1	1	1	no
chr_08	166240	C	T	1	1	1	1	no
chr_08	168873	G	A	1	1	1	1	no
chr_08	168889	A	G	1	1	1	1	no
chr_08	179121	A	G	1	1	1	1	no
chr_08	179976	A	G	1	1	1	1	no
chr_08	180082	G	A	1	1	1	1	no
chr_08	180083	G	A	1	1	1	1	no
chr_08	181358	T	C	1	1	1	1	no
chr_08	181406	C	G	1	1	1	1	no
chr_08	181408	T	C	1	1	1	1	no
chr_08	184021	C	A	1	1	1	1	no
chr_08	184067	C	G	1	1	1	1	no
chr_08	222495	C	T	1	1	1	1	no
chr_08	303994	A	AGAG	1	1	1	1	no
chr_08	306318	G	T	1	1	1	1	no
chr_08	306381	C	G	1	1	1	1	no
chr_08	318758	TGGTCCCCGG	TGG	1	1	1	1	no
chr_08	318878	G	A	1	1	1	1	no
chr_08	318977	C	T	1	1	1	1	no
chr_08	363244	TCAGGCAGGC	TCAGGC	1	1	1	1	no
chr_08	374932	C	T	1	1	1	1	no
chr_08	410765	G	A	1	1	1	1	no
chr_08	422244	A	G	1	1	1	1	no
chr_08	422348	T	C	1	1	1	1	no
chr_08	422381	C	CAA	1	1	1	1	no
chr_08	423203	C	T	1	1	1	1	no
chr_08	518172	T	A	1	1	1	1	no
chr_08	590316	T	C	1	1	1	1	no
chr_08	590372	G	A	1	1	1	1	no
chr_08	695884	CAGCTA	CAGCTAGCTA	1	1	1	1	no
chr_08	976599	C	T	1	1	1	1	no
chr_08	1086626	A	G	1	1	1	1	no
chr_08	1108579	A	C	1	1	1	1	no
chr_08	1126761	C	T	1	1	1	1	no
chr_08	1191553	A	T	1	1	1	1	no
chr_08	1368242	G	T	1	1	1	1	no
chr_08	1404320	T	A	1	1	1	1	no
chr_08	1409497	T	C	1	1	1	1	no
chr_08	1866683	T	A	1	1	1	1	no
chr_08	1866763	C	T	1	1	1	1	no
chr_08	1866782	A	G	1	1	1	1	no
chr_08	1866801	C	A	1	1	1	1	no
chr_08	1867412	C	G	1	1	1	1	no
chr_08	1869619	TAAAAA	TAAAA	1	1	1	1	no
chr_08	1968052	TAA	TAAA	1	1	1	1	no
chr_08	1968122	G	C	1	1	1	1	no
chr_08	1968144	A	G	1	1	1	1	no
chr_08	1968268	A	G	1	1	1	1	no
chr_08	2119529	CTAATA	CTA	1	1	1	1	no
chr_08	2286291	T	A	1	1	1	1	no
chr_08	2392633	C	T	1	1	1	1	no
chr_08	2515363	CCAGTCAGT	CCAGT	1	1	1	1	no
chr_08	2535240	G	GCAGC	1	1	1	1	no
chr_08	2544416	A	T	1	1	1	1	no
chr_08	2669933	AGTTGTTGTTGTTGTTGTTGTTGT	AGTTGTTGTTGTTGTTGTTGTTGTTGT	1	1	1	1	no
chr_08	2677585	CATA	CATAATA	1	1	1	1	no
chr_08	2677712	A	G	1	1	1	1	no
chr_08	2732655	A	G	1	1	1	1	no
chr_08	3198084	G	A	1	1	1	1	no
chr_08	3235818	A	C	1	1	1	1	no
chr_08	3235821	A	G	1	1	1	1	no
chr_08	3238659	C	CAT	1	1	1	1	no
chr_08	3238935	A	T	1	1	1	1	no
chr_08	3317051	CGAAAG	CGAAAGAAAG	1	1	1	1	no
chr_08	3326736	A	T	1	1	1	1	no
chr_08	3336832	GTT	GTTT	1	1	1	1	no
chr_08	3390897	T	A	1	1	1	1	no
chr_08	3390898	C	T	1	1	1	1	no
chr_08	3393386	C	G	1	1	1	1	no
chr_08	3394286	T	C	1	1	1	1	no
chr_08	3397665	G	A	1	1	1	1	no
chr_08	3397703	A	G	1	1	1	1	no
chr_08	3417046	GGTGT	GGT	1	1	1	1	no
chr_08	3424543	T	C	1	1	1	1	no
chr_08	3424563	GCTCT	GCT	1	1	1	1	no
chr_08	3425305	A	C	1	1	1	1	no
chr_08	3425325	G	T	1	1	1	1	no
chr_08	3425327	G	T	1	1	1	1	no
chr_08	3425429	A	T	1	1	1	1	no
chr_08	3463040	C	T	1	1	1	1	no
chr_08	3486923	A	G	1	1	1	1	no
chr_08	3486930	G	A	1	1	1	1	no
chr_08	3486983	T	C	1	1	1	1	no
chr_08	3486984	T	A	1	1	1	1	no
chr_08	3487419	G	T	1	1	1	1	no
chr_08	3487507	G	T	1	1	1	1	no
chr_08	3487540	A	G	1	1	1	1	no
chr_08	3488025	AC	A	1	1	1	1	no
chr_08	3488188	T	A	1	1	1	1	no
chr_08	3488263	C	A	1	1	1	1	no
chr_08	3488519	G	T	1	1	1	1	no
chr_08	3488676	G	T	1	1	1	1	no
chr_08	3488774	A	G	1	1	1	1	no
chr_08	3488916	G	C	1	1	1	1	no
chr_08	3667875	T	G	1	1	1	1	no
chr_08	3675088	T	C	1	1	1	1	no
chr_08	3705327	TAAAAAA	TAAAAAAA	1	1	1	1	no
chr_08	4127666	G	A	1	1	1	1	no
chr_08	4135296	A	G	1	1	1	1	no
chr_08	4154111	ATATT	ATATTATT	1	1	1	1	no
chr_08	4390515	CGGGGGGGG	CGGGGG	1	1	1	1	no
chr_08	4428029	T	C	1	1	1	1	no
chr_08	4484566	A	G	1	1	1	1	no
chr_08	4491006	AAT	A	1	1	1	1	no
chr_08	4526702	AGTGTGTGTGT	AGTGTGTGT	1	1	1	1	no
chr_08	4553552	AACACACACACACACA	AACACACACACACACACA	1	1	1	1	no
chr_08	4561044	C	T	1	1	1	1	no
chr_08	4566970	G	T	1	1	1	1	no
chr_08	4567172	G	A	1	1	1	1	no
chr_08	4578900	ATAA	ATAATTAA	1	1	1	1	no
chr_08	4578904	C	T	1	1	1	1	no
chr_08	4579260	GAAAAAA	GAAAA	1	1	1	1	no
chr_08	4579777	A	G	1	1	1	1	no
chr_08	4579812	T	C	1	1	1	1	no
chr_08	4715101	ACAACC	ACAACCAACC	1	1	1	1	no
chr_08	4715285	CCACATC	CC	1	1	1	1	no
chr_08	4715300	T	C	1	1	1	1	no
chr_08	4715367	A	C	1	1	1	1	no
chr_08	4715402	C	G	1	1	1	1	no
chr_08	4715588	G	C	1	1	1	1	no
chr_08	4716157	T	C	1	1	1	1	no
chr_08	4716256	A	G	1	1	1	1	no
chr_08	4716450	A	G	1	1	1	1	no
chr_08	4716494	G	A	1	1	1	1	no
chr_08	4716754	G	A	1	1	1	1	no
chr_08	4716806	G	A	1	1	1	1	no
chr_08	4716910	C	T	1	1	1	1	no
chr_08	4717115	C	G	1	1	1	1	no
chr_08	4717154	A	G	1	1	1	1	no
chr_08	4717204	G	A	1	1	1	1	no
chr_08	4717215	AT	ATT	1	1	1	1	no
chr_08	4717264	T	A	1	1	1	1	no
chr_08	4717360	T	C	1	1	1	1	no
chr_08	4717697	C	T	1	1	1	1	no
chr_08	4717851	A	C	1	1	1	1	no
chr_08	4718113	A	C	1	1	1	1	no
chr_08	4718126	C	A	1	1	1	1	no
chr_08	4718159	G	C	1	1	1	1	no
chr_08	4718239	C	A	1	1	1	1	no
chr_08	4718398	T	G	1	1	1	1	no
chr_08	4718461	A	ATAT	1	1	1	1	no
chr_08	4718462	AT	AATTT	1	1	1	1	no
chr_08	4718485	T	C	1	1	1	1	no
chr_08	4718506	ATTTTTTT	ATTTTTT	1	1	1	1	no
chr_08	4718642	T	C	1	1	1	1	no
chr_08	4718741	T	A	1	1	1	1	no
chr_08	4718766	G	C	1	1	1	1	no
chr_08	4718819	A	T	1	1	1	1	no
chr_08	4718847	A	C	1	1	1	1	no
chr_08	4718889	G	A	1	1	1	1	no
chr_08	4718905	T	G	1	1	1	1	no
chr_08	4718909	C	T	1	1	1	1	no
chr_08	4720318	G	A	1	1	1	1	no
chr_08	4720352	G	A	1	1	1	1	no
chr_08	4720643	C	G	1	1	1	1	no
chr_08	4720730	A	G	1	1	1	1	no
chr_08	4720749	G	A	1	1	1	1	no
chr_08	4720755	T	C	1	1	1	1	no
chr_08	4721183	G	A	1	1	1	1	no
chr_08	4721488	C	T	1	1	1	1	no
chr_08	4721501	CG	CGAG	1	1	1	1	no
chr_08	4721502	G	GAC	1	1	1	1	no
chr_08	4721533	T	C	1	1	1	1	no
chr_08	4721706	G	A	1	1	1	1	no
chr_08	4721707	A	T	1	1	1	1	no
chr_08	4721708	C	G	1	1	1	1	no
chr_08	4721915	T	C	1	1	1	1	no
chr_08	4721931	T	G	1	1	1	1	no
chr_08	4721935	CAAAAAAA	CAAAAAA	1	1	1	1	no
chr_08	4722054	A	G	1	1	1	1	no
chr_08	4722100	G	C	1	1	1	1	no
chr_08	4722192	C	T	1	1	1	1	no
chr_08	4722329	C	T	1	1	1	1	no
chr_08	4722358	C	T	1	1	1	1	no
chr_08	4722385	G	A	1	1	1	1	no
chr_08	4722745	T	C	1	1	1	1	no
chr_08	4722781	C	T	1	1	1	1	no
chr_08	4764290	TAAAA	TAAAAA	1	1	1	1	no
chr_08	4888049	G	A	1	1	1	1	no
chr_08	5016792	C	G	1	1	1	1	no
chr_08	5038389	TC	T	1	1	1	1	no
chr_08	5038392	TC	T	1	1	1	1	no
chr_08	5038576	A	C	1	1	1	1	no
chr_08	5038592	T	C	1	1	1	1	no
chr_08	5038680	G	A	1	1	1	1	no
chr_08	5047638	A	G	1	1	1	1	no
chr_08	5047731	G	A	1	1	1	1	no
chr_08	5217434	C	T	1	1	1	1	no
chr_08	5274544	CAAA	CTTTCAGCAAAAA	1	1	1	1	no
chr_08	5274594	G	A	1	1	1	1	no
chr_08	5294800	AA	AACA	1	1	1	1	no
chr_08	5386823	C	T	1	1	1	1	no
chr_08	5469561	AT	A	1	1	1	1	no
chr_08	5533506	A	G	1	1	1	1	no
chr_08	5563357	G	T	1	1	1	1	no
chr_08	5567711	TTGGT	TTGGTGGT	1	1	1	1	no
chr_08	5582334	C	T	1	1	1	1	no
chr_08	5614217	C	T	1	1	1	1	no
chr_08	5614848	A	C	1	1	1	1	no
chr_08	5662515	G	C	1	1	1	1	no
chr_08	5743520	CACGTACGT	CACGT	1	1	1	1	no
chr_08	5794356	G	C	1	1	1	1	no
chr_08	5794394	A	G	1	1	1	1	no
chr_08	5794469	T	C	1	1	1	1	no
chr_08	5794549	ATT	ATTT	1	1	1	1	no
chr_08	5799785	G	T	1	1	1	1	no
chr_08	5799786	A	C	1	1	1	1	no
chr_08	5799832	G	T	1	1	1	1	no
chr_08	5832095	C	T	1	1	1	1	no
chr_08	5832131	G	C	1	1	1	1	no
chr_08	5889688	C	T	1	1	1	1	no
chr_08	5889722	A	C	1	1	1	1	no
chr_08	5898723	CAATTTAA	CAA	1	1	1	1	no
chr_08	5973917	C	G	1	1	1	1	no
chr_08	5979096	G	T	1	1	1	1	no
chr_08	5988005	G	A	1	1	1	1	no
chr_08	5988014	C	T	1	1	1	1	no
chr_08	5988051	T	A	1	1	1	1	no
chr_08	5988101	TAA	TAAA	1	1	1	1	no
chr_08	5988602	A	T	1	1	1	1	no
chr_08	5988622	T	G	1	1	1	1	no
chr_08	5989012	A	C	1	1	1	1	no
chr_08	5989013	C	G	1	1	1	1	no
chr_08	5989180	G	A	1	1	1	1	no
chr_08	5989351	A	T	1	1	1	1	no
chr_08	5990781	A	G	1	1	1	1	no
chr_08	5990899	G	C	1	1	1	1	no
chr_08	5991030	G	A	1	1	1	1	no
chr_08	5992586	A	C	1	1	1	1	no
chr_08	5998283	C	CA	1	1	1	1	no
chr_08	6090530	CTT	CT	1	1	1	1	no
chr_08	6293312	G	A	1	1	1	1	no
chr_08	6293446	T	C	1	1	1	1	no
chr_08	6294239	A	G	1	1	1	1	no
chr_08	6294318	T	A	1	1	1	1	no
chr_08	6296239	T	A	1	1	1	1	no
chr_08	6296250	G	T	1	1	1	1	no
chr_08	6302535	A	G	1	1	1	1	no
chr_08	6303001	A	T	1	1	1	1	no
chr_08	6303041	T	A	1	1	1	1	no
chr_08	6303064	T	C	1	1	1	1	no
chr_08	6395147	CT	CTT	1	1	1	1	no
chr_08	6401789	G	T	1	1	1	1	no
chr_08	6401790	C	G	1	1	1	1	no
chr_08	6401805	T	C	1	1	1	1	no
chr_08	6405275	ACCC	ACCCC	1	1	1	1	no
chr_08	6423879	AC	ACCTCC	1	1	1	1	no
chr_08	6488478	TA	T	1	1	1	1	no
chr_08	6498446	CTT	CTTT	1	1	1	1	no
chr_08	6553632	TCTCCTCC	TCTCC	1	1	1	1	no
chr_08	6568572	GCTGT	GCTGTCTGT	1	1	1	1	no
chr_08	6571049	GCACTCACT	GCACT	1	1	1	1	no
chr_08	6571119	T	C	1	1	1	1	no
chr_08	6572403	CGACATGAC	CGAC	1	1	1	1	no
chr_08	6579370	TCCC	TCC	1	1	1	1	no
chr_08	6627695	ATTT	ATTTT	1	1	1	1	no
chr_08	6628035	T	C	1	1	1	1	no
chr_08	6668322	A	G	1	1	1	1	no
chr_08	6671023	GCC	GC	1	1	1	1	no
chr_08	6680522	C	T	1	1	1	1	no
chr_09	8053	A	G	1	1	1	1	no
chr_09	10608	G	C	1	1	1	1	no
chr_09	17537	A	C	1	1	1	1	no
chr_09	18270	A	G	1	1	1	1	no
chr_09	18289	G	A	1	1	1	1	no
chr_09	18331	T	C	1	1	1	1	no
chr_09	37746	A	G	1	1	1	1	no
chr_09	52288	CTTTT	CTTT	1	1	1	1	no
chr_09	109205	G	C	1	1	1	1	no
chr_09	112581	A	AT	1	1	1	1	no
chr_09	140083	A	G	1	1	1	1	no
chr_09	149149	G	A	1	1	1	1	no
chr_09	155275	G	C	1	1	1	1	no
chr_09	155289	AGGGG	AGGGGGGG	1	1	1	1	no
chr_09	196969	GAAA	GAA	1	1	1	1	no
chr_09	236979	C	A	1	1	1	1	no
chr_09	237193	ACCCC	ACCC	1	1	1	1	no
chr_09	263680	G	A	1	1	1	1	no
chr_09	277208	C	T	1	1	1	1	no
chr_09	282631	C	T	1	1	1	1	no
chr_09	287994	GCAC	GCACAC	1	1	1	1	no
chr_09	288195	T	C	1	1	1	1	no
chr_09	288215	A	G	1	1	1	1	no
chr_09	288232	A	G	1	1	1	1	no
chr_09	290070	C	A	1	1	1	1	no
chr_09	290107	C	G	1	1	1	1	no
chr_09	298753	A	G	1	1	1	1	no
chr_09	298770	G	A	1	1	1	1	no
chr_09	386254	C	T	1	1	1	1	no
chr_09	391538	A	C	1	1	1	1	no
chr_09	399096	C	A	1	1	1	1	no
chr_09	399206	T	A	1	1	1	1	no
chr_09	399573	G	A	1	1	1	1	no
chr_09	400743	C	T	1	1	1	1	no
chr_09	400802	T	C	1	1	1	1	no
chr_09	400817	G	C	1	1	1	1	no
chr_09	400827	T	C	1	1	1	1	no
chr_09	400854	C	T	1	1	1	1	no
chr_09	400878	AACAC	AAC	1	1	1	1	no
chr_09	401018	G	C	1	1	1	1	no
chr_09	401347	G	C	1	1	1	1	no
chr_09	413897	AGTGCAC	A	1	1	1	1	no
chr_09	424831	G	A	1	1	1	1	no
chr_09	424874	T	C	1	1	1	1	no
chr_09	424890	A	C	1	1	1	1	no
chr_09	450261	CT	C	1	1	1	1	no
chr_09	450287	GT	G	1	1	1	1	no
chr_09	664173	GACAACAACAACAACAACAACAACAACAACA	GACAACAACAACAACAACAACAACAACAACAACAACA	1	1	1	1	no
chr_09	690699	ATGTG	ATG	1	1	1	1	no
chr_09	831488	CAA	CA	1	1	1	1	no
chr_09	831552	C	T	1	1	1	1	no
chr_09	831656	T	G	1	1	1	1	no
chr_09	876175	T	A	1	1	1	1	no
chr_09	891232	T	A	1	1	1	1	no
chr_09	939024	T	C	1	1	1	1	no
chr_09	995613	T	G	1	1	1	1	no
chr_09	995697	TAAA	TA	1	1	1	1	no
chr_09	1029540	TTACAT	TTACATACAT	1	1	1	1	no
chr_09	1029638	A	G	1	1	1	1	no
chr_09	1029859	A	G	1	1	1	1	no
chr_09	1029982	AAGGG	A	1	1	1	1	no
chr_09	1062491	G	A	1	1	1	1	no
chr_09	1064163	T	A	1	1	1	1	no
chr_09	1064165	G	T	1	1	1	1	no
chr_09	1064917	AC	ACTCC	1	1	1	1	no
chr_09	1066666	G	A	1	1	1	1	no
chr_09	1066693	TGGGGG	TGGGG	1	1	1	1	no
chr_09	1066698	G	T	1	1	1	1	no
chr_09	1108317	ATTTTTT	ATTTTTTT	1	1	1	1	no
chr_09	1108718	G	A	1	1	1	1	no
chr_09	1108742	G	T	1	1	1	1	no
chr_09	1108760	G	C	1	1	1	1	no
chr_09	1108781	A	G	1	1	1	1	no
chr_09	1108799	T	C	1	1	1	1	no
chr_09	1109166	C	G	1	1	1	1	no
chr_09	1109208	G	C	1	1	1	1	no
chr_09	1125614	A	T	1	1	1	1	no
chr_09	1133685	C	T	1	1	1	1	no
chr_09	1137586	C	A	1	1	1	1	no
chr_09	1218137	GTTT	GTT	1	1	1	1	no
chr_09	1439938	T	TC	1	1	1	1	no
chr_09	1459811	C	T	1	1	1	1	no
chr_09	1527452	GCAACAACAACAACAACAACAACA	GCAACAACAACAACAACAACAACAACA	1	1	1	1	no
chr_09	1549350	C	A	1	1	1	1	no
chr_09	1561542	G	A	1	1	1	1	no
chr_09	1699430	GAAAAA	GAAAA	1	1	1	1	no
chr_09	1723207	A	G	1	1	1	1	no
chr_09	1726842	C	T	1	1	1	1	no
chr_09	1756044	A	G	1	1	1	1	no
chr_09	1772811	T	C	1	1	1	1	no
chr_09	1787687	A	G	1	1	1	1	no
chr_09	1801596	T	G	1	1	1	1	no
chr_09	1805754	C	T	1	1	1	1	no
chr_09	1808976	G	A	1	1	1	1	no
chr_09	1809354	G	C	1	1	1	1	no
chr_09	1809362	T	C	1	1	1	1	no
chr_09	1809386	T	G	1	1	1	1	no
chr_09	1809387	A	G	1	1	1	1	no
chr_09	1814933	ATTTT	ATTTTT	1	1	1	1	no
chr_09	1842548	CAAAA	CAAA	1	1	1	1	no
chr_09	1845794	TAAAA	TAA	1	1	1	1	no
chr_09	1846377	A	G	1	1	1	1	no
chr_09	1850818	G	A	1	1	1	1	no
chr_09	1864928	A	G	1	1	1	1	no
chr_09	1887484	CTTTT	CTTTTT	1	1	1	1	no
chr_09	2114133	CTTT	CTTTT	1	1	1	1	no
chr_09	2134286	G	T	1	1	1	1	no
chr_09	2134306	A	G	1	1	1	1	no
chr_09	2135116	T	C	1	1	1	1	no
chr_09	2157629	CC	CCGCACGAAAC	1	1	1	1	no
chr_09	2165884	T	A	1	1	1	1	no
chr_09	2168410	G	C	1	1	1	1	no
chr_09	2178079	A	T	1	1	1	1	no
chr_09	2192596	T	A	1	1	1	1	no
chr_09	2210562	T	C	1	1	1	1	no
chr_09	2230686	T	C	1	1	1	1	no
chr_09	2248362	A	T	1	1	1	1	no
chr_09	2248439	T	G	1	1	1	1	no
chr_09	2248502	A	C	1	1	1	1	no
chr_09	2258300	T	A	1	1	1	1	no
chr_09	2371410	C	T	1	1	1	1	no
chr_09	2392118	A	C	1	1	1	1	no
chr_09	2423418	T	G	1	1	1	1	no
chr_09	2428730	A	C	1	1	1	1	no
chr_09	2470044	G	GTACA	1	1	1	1	no
chr_09	2580258	ACATTCAT	ACATTCATTCAT	1	1	1	1	no
chr_09	2596620	GTA	GTATTTA	1	1	1	1	no
chr_09	2596676	T	C	1	1	1	1	no
chr_09	2596691	A	G	1	1	1	1	no
chr_09	2596830	A	G	1	1	1	1	no
chr_09	2682003	TCC	TC	1	1	1	1	no
chr_09	2744625	T	G	1	1	1	1	no
chr_09	2791702	A	C	1	1	1	1	no
chr_09	2795885	A	G	1	1	1	1	no
chr_09	2852506	T	A	1	1	1	1	no
chr_09	2948499	A	G	1	1	1	1	no
chr_09	2948514	T	C	1	1	1	1	no
chr_09	2948540	G	A	1	1	1	1	no
chr_09	2955491	C	G	1	1	1	1	no
chr_09	3097804	C	T	1	1	1	1	no
chr_09	3251411	A	C	1	1	1	1	no
chr_09	3252878	G	T	1	1	1	1	no
chr_09	3520271	ATTTTTT	ATTTTTTT	1	1	1	1	no
chr_09	3959925	A	C	1	1	1	1	no
chr_09	4010432	C	T	1	1	1	1	no
chr_09	4139682	A	C	1	1	1	1	no
chr_09	4139715	C	T	1	1	1	1	no
chr_09	4139737	T	C	1	1	1	1	no
chr_09	4139742	T	G	1	1	1	1	no
chr_09	4192063	ACCCCCCCC	ACCCCCCC	1	1	1	1	no
chr_09	4320631	C	T	1	1	1	1	no
chr_09	4338942	G	C	1	1	1	1	no
chr_09	4346160	T	C	1	1	1	1	no
chr_09	4372924	G	A	1	1	1	1	no
chr_09	4415348	GGCAGCAGCAGCAGCAGCAGC	GGCAGCAGCAGCAGCAGCAGCAGCAGCAGC	1	1	1	1	no
chr_09	4483570	TAGAGAGAG	TAGAG	1	1	1	1	no
chr_09	4484388	CAA	CAAA	1	1	1	1	no
chr_09	4589226	CAA	CAAA	1	1	1	1	no
chr_09	4589713	G	A	1	1	1	1	no
chr_09	4594317	G	T	1	1	1	1	no
chr_09	4695492	C	T	1	1	1	1	no
chr_09	4713595	G	C	1	1	1	1	no
chr_09	4716771	TATACATACA	TATACA	1	1	1	1	no
chr_09	4725680	T	G	1	1	1	1	no
chr_10	56887	GACT	GACTACT	1	1	1	1	no
chr_10	68682	G	C	1	1	1	1	no
chr_10	83498	G	A	1	1	1	1	no
chr_10	83531	C	A	1	1	1	1	no
chr_10	83540	C	T	1	1	1	1	no
chr_10	87057	G	T	1	1	1	1	no
chr_10	87170	T	C	1	1	1	1	no
chr_10	87179	G	A	1	1	1	1	no
chr_10	87921	G	GAAA	1	1	1	1	no
chr_10	88472	GTTTT	GTTT	1	1	1	1	no
chr_10	93400	ACG	ACGCG	1	1	1	1	no
chr_10	128487	G	A	1	1	1	1	no
chr_10	128488	C	A	1	1	1	1	no
chr_10	131691	GCGCCTCC	GCGCCTCCGCCTCC	1	1	1	1	no
chr_10	195508	T	A	1	1	1	1	no
chr_10	308970	C	T	1	1	1	1	no
chr_10	309007	GAATCACAAGTAAATCACAAGTA	GAATCACAAGTA	1	1	1	1	no
chr_10	310179	A	G	1	1	1	1	no
chr_10	333772	G	T	1	1	1	1	no
chr_10	558878	CG	CGG	1	1	1	1	no
chr_10	578293	ACA	AAGTACACCA	1	1	1	1	no
chr_10	578397	G	A	1	1	1	1	no
chr_10	578400	T	A	1	1	1	1	no
chr_10	578426	C	T	1	1	1	1	no
chr_10	807406	A	C	1	1	1	1	no
chr_10	829661	CAAA	CAA	1	1	1	1	no
chr_10	829944	T	G	1	1	1	1	no
chr_10	832901	AG	A	1	1	1	1	no
chr_10	835525	A	G	1	1	1	1	no
chr_10	932138	C	T	1	1	1	1	no
chr_10	972794	G	T	1	1	1	1	no
chr_10	1205368	A	T	1	1	1	1	no
chr_10	1266753	CCTTCT	CCT	1	1	1	1	no
chr_10	1266899	C	T	1	1	1	1	no
chr_10	1291700	G	A	1	1	1	1	no
chr_10	1318478	C	G	1	1	1	1	no
chr_10	1716637	GTTT	GTTTT	1	1	1	1	no
chr_10	1731801	T	TCTC	1	1	1	1	no
chr_10	1750620	A	G	1	1	1	1	no
chr_10	1902877	GAC	GACTAC	1	1	1	1	no
chr_10	1972994	C	T	1	1	1	1	no
chr_10	1973065	C	T	1	1	1	1	no
chr_10	1977564	CTT	CT	1	1	1	1	no
chr_10	2114277	A	G	1	1	1	1	no
chr_10	2125306	A	T	1	1	1	1	no
chr_10	2233106	GACAACAACAACAACAACAACAACAACAACAACAA	GACAACAACAACAACAACAACAACAACAA	1	1	1	1	no
chr_10	2235684	C	T	1	1	1	1	no
chr_10	2235814	G	A	1	1	1	1	no
chr_10	2259189	G	C	1	1	1	1	no
chr_10	2431697	C	A	1	1	1	1	no
chr_10	2431833	C	A	1	1	1	1	no
chr_10	2464569	ATTTT	ATT	1	1	1	1	no
chr_10	2595880	T	C	1	1	1	1	no
chr_10	2600341	TAA	TAAA	1	1	1	1	no
chr_10	2647747	T	A	1	1	1	1	no
chr_10	2685528	AG	A	1	1	1	1	no
chr_10	2727265	GAAA	GAA	1	1	1	1	no
chr_10	2782087	G	A	1	1	1	1	no
chr_10	2784064	C	A	1	1	1	1	no
chr_10	2935190	ACT	A	1	1	1	1	no
chr_10	2980402	G	T	1	1	1	1	no
chr_10	2992823	G	T	1	1	1	1	no
chr_10	3010188	A	T	1	1	1	1	no
chr_10	3010189	C	T	1	1	1	1	no
chr_10	3012849	A	G	1	1	1	1	no
chr_10	3021755	ATT	AT	1	1	1	1	no
chr_10	3044317	AC	A	1	1	1	1	no
chr_10	3186251	T	TA	1	1	1	1	no
chr_10	3186774	CAA	CAAA	1	1	1	1	no
chr_10	3327428	TT	TTGT	1	1	1	1	no
chr_10	3388771	G	A	1	1	1	1	no
chr_10	3388903	A	G	1	1	1	1	no
chr_10	3389058	A	C	1	1	1	1	no
chr_10	3995003	GTT	GTTT	1	1	1	1	no
chr_10	3995008	A	C	1	1	1	1	no
chr_10	3995177	G	A	1	1	1	1	no
chr_10	3995267	C	G	1	1	1	1	no
chr_10	3995319	C	T	1	1	1	1	no
chr_10	4579016	TCCCCCC	TCCCCC	1	1	1	1	no
chr_10	5129196	C	CTGCAG	1	1	1	1	no
chr_10	5137835	T	A	1	1	1	1	no
chr_10	5138936	GT	GTT	1	1	1	1	no
chr_10	5141702	A	C	1	1	1	1	no
chr_10	5149726	G	A	1	1	1	1	no
chr_10	5165704	A	T	1	1	1	1	no
chr_10	5216646	AT	ATT	1	1	1	1	no
chr_10	5300000	AGAGAGCGAGAGCGAGAGCGAGAGCGAGAG	AGAGAGCGAGAGCGAGAGCGAGAG	1	1	1	1	no
chr_10	5338390	G	A	1	1	1	1	no
chr_10	5380633	C	T	1	1	1	1	no
chr_10	5381035	C	G	1	1	1	1	no
chr_10	5381382	TAA	TAAA	1	1	1	1	no
chr_10	5411726	CTTTTT	CTTTT	1	1	1	1	no
chr_10	5441071	G	A	1	1	1	1	no
chr_10	5452659	AG	AGGCTTG	1	1	1	1	no
chr_10	5595898	G	A	1	1	1	1	no
chr_10	5649214	C	T	1	1	1	1	no
chr_10	5649444	G	C	1	1	1	1	no
chr_10	5835993	G	GC	1	1	1	1	no
chr_10	5847023	A	G	1	1	1	1	no
chr_10	5847844	GA	G	1	1	1	1	no
chr_10	6332151	C	T	1	1	1	1	no
chr_10	6359459	C	T	1	1	1	1	no
chr_11	39877	A	C	1	1	1	1	no
chr_11	39895	G	A	1	1	1	1	no
chr_11	67332	AA	ATACAACA	1	1	1	1	no
chr_11	98426	T	C	1	1	1	1	no
chr_11	108654	G	C	1	1	1	1	no
chr_11	1917818	CAAAAAA	CAAAAA	1	1	1	1	no
chr_11	2463628	GAAAAAA	GAAAAA	1	1	1	1	no
chr_11	2798702	GAAAAAAAAAA	GAAAAAAAAA	1	1	1	1	no
chr_11	2809547	G	A	1	1	1	1	no
chr_11	2849017	T	G	1	1	1	1	no
chr_11	2905782	GTA	G	1	1	1	1	no
chr_11	4153364	TGG	TG	1	1	1	1	no
chr_11	4740628	T	G	1	1	1	1	no
chr_11	4740701	C	G	1	1	1	1	no
chr_11	4834615	GAAA	GAA	1	1	1	1	no
chr_11	4835221	CAA	CAAA	1	1	1	1	no
chr_11	4835671	AG	AGG	1	1	1	1	no
chr_11	4838849	A	AAG	1	1	1	1	no
chr_11	4841016	G	A	1	1	1	1	no
chr_11	4841538	A	G	1	1	1	1	no
chr_11	5099413	CTCAATCAA	CTCAA	1	1	1	1	no
chr_11	5307009	C	G	1	1	1	1	no
chr_11	5307043	A	G	1	1	1	1	no
chr_11	5307097	A	G	1	1	1	1	no
chr_12	352683	T	A	1	1	1	1	no
chr_12	354656	A	G	1	1	1	1	no
chr_12	389752	G	A	1	1	1	1	no
chr_12	389946	GCAC	GC	1	1	1	1	no
chr_12	403953	CTCTTC	CTCTTCTTC	1	1	1	1	no
chr_12	405005	CTAT	CTATTAT	1	1	1	1	no
chr_12	638615	A	AG	1	1	1	1	no
chr_12	650553	CAAAA	CAAAAA	1	1	1	1	no
chr_12	686186	T	A	1	1	1	1	no
chr_12	688069	G	C	1	1	1	1	no
chr_12	688101	G	A	1	1	1	1	no
chr_12	688997	T	A	1	1	1	1	no
chr_12	689189	GTCATTC	GTCATTCATTC	1	1	1	1	no
chr_12	1484913	A	G	1	1	1	1	no
chr_12	2505032	ACC	AC	1	1	1	1	no
chr_12	2591196	T	C	1	1	1	1	no
chr_12	2679294	C	T	1	1	1	1	no
chr_12	3450292	T	C	1	1	1	1	no
chr_12	3643540	CT	C	1	1	1	1	no
chr_12	4674326	G	T	1	1	1	1	no
chr_12	4674328	G	A	1	1	1	1	no
chr_12	4674329	G	C	1	1	1	1	no
chr_12	4674378	T	C	1	1	1	1	no
chr_12	4688391	CAAA	CAA	1	1	1	1	no
chr_12	4688406	ACCC	ACC	1	1	1	1	no
chr_12	4688422	TCC	TC	1	1	1	1	no
chr_12	4877091	A	G	1	1	1	1	no
chr_12	4890204	C	A	1	1	1	1	no
chr_12	4890205	ATGT	ATGTTGT	1	1	1	1	no
chr_12	4891588	C	T	1	1	1	1	no
chr_12	4912786	A	C	1	1	1	1	no
chr_12	4919683	A	T	1	1	1	1	no
chr_12	4972061	T	C	1	1	1	1	no
chr_12	4972063	C	T	1	1	1	1	no
chr_12	4972475	TG	T	1	1	1	1	no
chr_12	5036025	G	A	1	1	1	1	no
chr_12	5036051	A	G	1	1	1	1	no
chr_12	5036096	C	T	1	1	1	1	no
chr_12	5036239	CT	C	1	1	1	1	no
chr_12	5036261	A	T	1	1	1	1	no
chr_12	5036827	C	G	1	1	1	1	no
chr_12	5040171	C	T	1	1	1	1	no
chr_12	5051626	A	G	1	1	1	1	no
chr_12	5067155	GGTGGCAG	GG	1	1	1	1	no
chr_12	5097230	A	G	1	1	1	1	no
chr_12	5109551	A	G	1	1	1	1	no
chr_12	5130077	ATT	ATTT	1	1	1	1	no
chr_12	5134444	A	G	1	1	1	1	no
chr_12	5134504	T	A	1	1	1	1	no
chr_12	5134584	C	T	1	1	1	1	no
chr_12	5164944	C	A	1	1	1	1	no
chr_12	5164948	G	A	1	1	1	1	no
chr_12	5305750	T	C	1	1	1	1	no
chr_12	5309870	G	C	1	1	1	1	no
chr_12	5309897	T	G	1	1	1	1	no
chr_12	5312957	T	C	1	1	1	1	no
chr_12	5322325	A	T	1	1	1	1	no
chr_12	5398633	GATC	GATCATC	1	1	1	1	no
chr_12	5406389	CAAA	CAA	1	1	1	1	no
chr_12	5406567	G	A	1	1	1	1	no
chr_12	5406602	A	AT	1	1	1	1	no
chr_12	5482960	CTGTTGTTGTTGT	CTGTTGTTGT	1	1	1	1	no
chr_12	5495688	ACC	AC	1	1	1	1	no
chr_12	5503589	T	G	1	1	1	1	no
chr_12	5539917	GTA	GTATTA	1	1	1	1	no
chr_12	5563042	T	TCG	1	1	1	1	no
chr_12	5563124	G	T	1	1	1	1	no
chr_12	5573790	T	C	1	1	1	1	no
chr_12	5574729	T	C	1	1	1	1	no
chr_12	5597320	TAAAAAA	TAAAAA	1	1	1	1	no
chr_12	5599655	C	T	1	1	1	1	no
chr_12	5719549	C	G	1	1	1	1	no
chr_12	5829524	CGGGG	CGGGGG	1	1	1	1	no
chr_12	5860189	ACC	AC	1	1	1	1	no
chr_12	5928422	G	C	1	1	1	1	no
chr_12	5930895	C	T	1	1	1	1	no
chr_12	5932670	G	T	1	1	1	1	no
chr_12	5932681	A	AACACACCACCGCCGC	1	1	1	1	no
chr_12	5932989	G	T	1	1	1	1	no
chr_12	6357052	GAAA	GAAAA	1	1	1	1	no
chr_12	7631606	G	C	1	1	1	1	no
chr_12	7930412	G	C	1	1	1	1	no
chr_12	7936486	AT	ATT	1	1	1	1	no
chr_12	7945653	C	T	1	1	1	1	no
chr_12	7955588	ATTT	ATTTT	1	1	1	1	no
chr_12	7966958	G	T	1	1	1	1	no
chr_12	7995037	G	A	1	1	1	1	no
chr_12	8023342	GG	GGAG	1	1	1	1	no
chr_12	8025294	AATATATATATATATAT	AATATATATATATAT	1	1	1	1	no
chr_12	8075059	CTT	CTTTT	1	1	1	1	no
chr_12	8098505	C	T	1	1	1	1	no
chr_12	8103728	T	A	1	1	1	1	no
chr_12	8231005	C	T	1	1	1	1	no
chr_12	8246659	A	G	1	1	1	1	no
chr_12	8246992	T	C	1	1	1	1	no
chr_12	8252245	T	A	1	1	1	1	no
chr_12	8263652	A	T	1	1	1	1	no
chr_12	8264263	GCAACAACAACAACAACAACA	GCAACAACAACAACAACA	1	1	1	1	no
chr_12	8272264	CGTTGTTGTTGTTGTTGTTGTTGTTGTTGTTGTTGTTGTTGTTGT	CGTTGTTGTTGTTGTTGTTGTTGTTGTTGTTGTTGT	1	1	1	1	no
chr_12	8288613	T	C	1	1	1	1	no
chr_12	8295909	CTATA	CTA	1	1	1	1	no
chr_12	8296009	T	A	1	1	1	1	no
chr_12	8311095	C	T	1	1	1	1	no
chr_12	8312442	AGTA	AGTATGTA	1	1	1	1	no
chr_12	8312822	A	G	1	1	1	1	no
chr_12	8315564	A	AAAACG	1	1	1	1	no
chr_12	8316927	G	A	1	1	1	1	no
chr_12	8318114	T	C	1	1	1	1	no
chr_12	8321110	T	G	1	1	1	1	no
chr_12	8323653	A	G	1	1	1	1	no
chr_13	615286	C	T	1	1	1	1	no
chr_13	636044	A	G	1	1	1	1	no
chr_13	820678	CTTTTTT	CTTTTT	1	1	1	1	no
chr_13	821311	G	A	1	1	1	1	no
chr_13	824819	G	A	1	1	1	1	no
chr_13	845513	T	C	1	1	1	1	no
chr_13	856061	G	A	1	1	1	1	no
chr_13	856063	C	T	1	1	1	1	no
chr_13	870572	GCCCCC	GCCCC	1	1	1	1	no
chr_13	903063	A	C	1	1	1	1	no
chr_13	909944	C	G	1	1	1	1	no
chr_13	910046	G	T	1	1	1	1	no
chr_13	910223	C	A	1	1	1	1	no
chr_13	913777	C	A	1	1	1	1	no
chr_13	921046	G	A	1	1	1	1	no
chr_13	921072	C	T	1	1	1	1	no
chr_13	921078	GAAAT	G	1	1	1	1	no
chr_13	921467	CTATA	CTA	1	1	1	1	no
chr_13	929977	GTTTT	GTTTTT	1	1	1	1	no
chr_13	930817	G	C	1	1	1	1	no
chr_13	934707	GT	G	1	1	1	1	no
chr_13	940599	ACCC	ACCCC	1	1	1	1	no
chr_13	940640	A	C	1	1	1	1	no
chr_13	940662	C	G	1	1	1	1	no
chr_13	941043	C	T	1	1	1	1	no
chr_13	941063	C	T	1	1	1	1	no
chr_13	974462	G	A	1	1	1	1	no
chr_13	975094	G	A	1	1	1	1	no
chr_13	975110	T	G	1	1	1	1	no
chr_13	987362	A	T	1	1	1	1	no
chr_13	994826	C	T	1	1	1	1	no
chr_13	994833	C	T	1	1	1	1	no
chr_13	995001	A	C	1	1	1	1	no
chr_13	995006	G	A	1	1	1	1	no
chr_13	1035628	A	ACG	1	1	1	1	no
chr_13	1042615	T	C	1	1	1	1	no
chr_13	1042865	A	G	1	1	1	1	no
chr_13	1042962	A	G	1	1	1	1	no
chr_13	1042987	C	T	1	1	1	1	no
chr_13	1043038	T	C	1	1	1	1	no
chr_13	1043042	A	C	1	1	1	1	no
chr_13	1043066	G	C	1	1	1	1	no
chr_13	1048656	A	G	1	1	1	1	no
chr_13	1057850	C	A	1	1	1	1	no
chr_13	1111172	A	T	1	1	1	1	no
chr_13	1111199	TAA	TAAA	1	1	1	1	no
chr_13	1116902	G	A	1	1	1	1	no
chr_13	1136646	A	C	1	1	1	1	no
chr_13	1186099	C	T	1	1	1	1	no
chr_13	1201057	T	A	1	1	1	1	no
chr_13	1201071	A	G	1	1	1	1	no
chr_13	1227111	A	G	1	1	1	1	no
chr_13	1234679	G	A	1	1	1	1	no
chr_13	1234853	C	T	1	1	1	1	no
chr_13	1236598	C	T	1	1	1	1	no
chr_13	1238563	G	A	1	1	1	1	no
chr_13	1241988	A	C	1	1	1	1	no
chr_13	1242010	A	C	1	1	1	1	no
chr_13	1272100	AGGCGTTAACC	A	1	1	1	1	no
chr_13	1273831	ACACCA	ACACCACCA	1	1	1	1	no
chr_13	1302406	G	A	1	1	1	1	no
chr_13	1304229	G	GT	1	1	1	1	no
chr_13	1321426	T	C	1	1	1	1	no
chr_13	1321572	C	A	1	1	1	1	no
chr_13	1332075	AT	AAAGGGGAATGTATT	1	1	1	1	no
chr_13	1355329	C	G	1	1	1	1	no
chr_13	1425819	C	T	1	1	1	1	no
chr_13	1426744	C	T	1	1	1	1	no
chr_13	1461934	A	G	1	1	1	1	no
chr_13	1513316	T	C	1	1	1	1	no
chr_13	1542787	GCGCAACGCAAC	GCGCAAC	1	1	1	1	no
chr_13	1547976	C	T	1	1	1	1	no
chr_13	1610834	C	T	1	1	1	1	no
chr_13	1611278	T	A	1	1	1	1	no
chr_13	1611309	G	A	1	1	1	1	no
chr_13	1611476	GACATACAT	GACAT	1	1	1	1	no
chr_13	1611775	G	T	1	1	1	1	no
chr_13	1617788	C	G	1	1	1	1	no
chr_13	1621998	A	T	1	1	1	1	no
chr_13	1630385	TG	TGG	1	1	1	1	no
chr_13	1634111	C	A	1	1	1	1	no
chr_13	1643828	A	G	1	1	1	1	no
chr_13	1643844	C	T	1	1	1	1	no
chr_13	1648151	G	A	1	1	1	1	no
chr_13	1650277	G	A	1	1	1	1	no
chr_13	1655438	T	C	1	1	1	1	no
chr_13	1696735	A	C	1	1	1	1	no
chr_13	1711039	A	G	1	1	1	1	no
chr_13	1805312	C	T	1	1	1	1	no
chr_13	1805412	T	C	1	1	1	1	no
chr_13	1805417	T	G	1	1	1	1	no
chr_13	1807505	T	G	1	1	1	1	no
chr_13	1913802	G	A	1	1	1	1	no
chr_13	1945694	C	A	1	1	1	1	no
chr_13	1959921	CCTAACTAACT	CCTAACT	1	1	1	1	no
chr_13	1961572	TCCCCGAAC	TC	1	1	1	1	no
chr_13	1968623	A	T	1	1	1	1	no
chr_13	1988744	T	C	1	1	1	1	no
chr_13	1989010	GCACGTACTTAACAC	GCAC	1	1	1	1	no
chr_13	2086689	G	A	1	1	1	1	no
chr_13	3943822	CG	C	1	1	1	1	no
chr_13	3943823	GAA	GA	1	1	1	1	no
chr_13	3944359	T	C	1	1	1	1	no
chr_13	4003172	G	A	1	1	1	1	no
chr_13	4004406	T	C	1	1	1	1	no
chr_13	4004427	A	T	1	1	1	1	no
chr_13	4822933	G	T	1	1	1	1	no
chr_13	4822968	A	G	1	1	1	1	no
chr_13	4823014	C	T	1	1	1	1	no
chr_13	4823036	A	G	1	1	1	1	no
chr_13	4829366	CT	C	1	1	1	1	no
chr_13	4829395	CT	C	1	1	1	1	no
chr_13	4829641	T	C	1	1	1	1	no
chr_13	4829754	C	T	1	1	1	1	no
chr_13	5650892	GT	G	1	1	1	1	no
chr_13	5694045	TC	T	1	1	1	1	no
chr_13	6931664	CT	C	1	1	1	1	no
chr_14	21844	T	C	1	1	1	1	no
chr_14	26360	CACGTACGTA	CACGTA	1	1	1	1	no
chr_14	137172	A	C	1	1	1	1	no
chr_14	259995	AG	AGG	1	1	1	1	no
chr_14	267857	C	G	1	1	1	1	no
chr_14	294783	A	G	1	1	1	1	no
chr_14	341396	G	A	1	1	1	1	no
chr_14	358894	G	C	1	1	1	1	no
chr_14	988850	G	C	1	1	1	1	no
chr_14	988979	G	C	1	1	1	1	no
chr_14	988984	G	C	1	1	1	1	no
chr_14	2143665	GAA	GA	1	1	1	1	no
chr_14	3187430	T	TGC	1	1	1	1	no
chr_14	6060196	C	G	1	1	1	1	no
chr_14	6062958	CTA	CTAATA	1	1	1	1	no
chr_14	6075311	GAAAAAAAAA	GAAAAAAAA	1	1	1	1	no
chr_14	6268034	GCATACATACATACA	GCATACATACA	1	1	1	1	no
chr_14	6339874	GAAAAAAA	GAAAAAAAA	1	1	1	1	no
chr_14	6487083	CTATTATT	CTATT	1	1	1	1	no
chr_14	6494610	C	T	1	1	1	1	no
chr_14	6502294	C	T	1	1	1	1	no
chr_14	6502301	C	G	1	1	1	1	no
chr_14	6502419	A	AGT	1	1	1	1	no
chr_14	6502420	ACCC	ATACCCC	1	1	1	1	no
chr_15	64824	TG	T	1	1	1	1	no
chr_15	108523	T	TG	1	1	1	1	no
chr_15	108717	T	G	1	1	1	1	no
chr_15	634935	TCCCCCC	TCCCCC	1	1	1	1	no
chr_15	729637	GCC	GC	1	1	1	1	no
chr_15	733296	TG	T	1	1	1	1	no
chr_15	734708	CTT	C	1	1	1	1	no
chr_15	734711	CT	C	1	1	1	1	no
chr_15	736550	CAAAA	CAAA	1	1	1	1	no
chr_15	739602	A	C	1	1	1	1	no
chr_15	751100	T	TG	1	1	1	1	no
chr_15	835710	A	G	1	1	1	1	no
chr_15	835991	T	G	1	1	1	1	no
chr_15	837597	CGTAAGGTAA	CGTAA	1	1	1	1	no
chr_15	839432	A	G	1	1	1	1	no
chr_15	839713	A	G	1	1	1	1	no
chr_15	839787	C	A	1	1	1	1	no
chr_15	847972	A	G	1	1	1	1	no
chr_15	910526	G	T	1	1	1	1	no
chr_15	956986	TTTA	TTTATTA	1	1	1	1	no
chr_15	1239166	GTTTT	GTTT	1	1	1	1	no
chr_15	1427749	A	T	1	1	1	1	no
chr_15	1452678	GAAA	GAA	1	1	1	1	no
chr_15	1572707	ATAGTAGTAGT	ATAGTAGT	1	1	1	1	no
chr_15	1614822	AT	A	1	1	1	1	no
chr_15	1685235	C	T	1	1	1	1	no
chr_15	1764980	CGGGGGG	CGGGGGGG	1	1	1	1	no
chr_15	1808318	G	T	1	1	1	1	no
chr_15	2014182	TAAAAAAA	TAAAA	1	1	1	1	no
chr_15	2469750	G	A	1	1	1	1	no
chr_15	2488739	G	C	1	1	1	1	no
chr_15	2587290	GTACCT	GT	1	1	1	1	no
chr_15	2629151	CTATTA	CTA	1	1	1	1	no
chr_15	2786220	C	T	1	1	1	1	no
chr_15	2786330	A	G	1	1	1	1	no
chr_15	2881693	CGG	CG	1	1	1	1	no
chr_15	2881702	TGGG	TGG	1	1	1	1	no
chr_15	2881713	GTTTT	GTTT	1	1	1	1	no
chr_15	3051621	TA	T	1	1	1	1	no
chr_15	3094565	CA	C	1	1	1	1	no
chr_15	3453434	A	G	1	1	1	1	no
chr_15	3453450	A	T	1	1	1	1	no
chr_15	3453535	A	T	1	1	1	1	no
chr_15	3453537	A	G	1	1	1	1	no
chr_15	3481036	A	G	1	1	1	1	no
chr_15	3502670	T	G	1	1	1	1	no
chr_15	3503466	AGT	AGTCGT	1	1	1	1	no
chr_15	3503531	G	T	1	1	1	1	no
chr_15	3503787	G	C	1	1	1	1	no
chr_15	3532661	A	C	1	1	1	1	no
chr_15	3533057	A	G	1	1	1	1	no
chr_15	3543501	T	G	1	1	1	1	no
chr_15	3551943	A	G	1	1	1	1	no
chr_15	3551992	G	A	1	1	1	1	no
chr_15	3552005	G	T	1	1	1	1	no
chr_15	3553854	T	G	1	1	1	1	no
chr_15	3553874	C	G	1	1	1	1	no
chr_15	3554371	TAA	TAAA	1	1	1	1	no
chr_15	3554437	GTTTT	GTTT	1	1	1	1	no
chr_15	3554572	T	A	1	1	1	1	no
chr_15	3554609	A	G	1	1	1	1	no
chr_15	3554619	CACGCTGCT	CGCT	1	1	1	1	no
chr_15	3554861	G	T	1	1	1	1	no
chr_15	3569604	A	G	1	1	1	1	no
chr_15	3569636	A	T	1	1	1	1	no
chr_15	3724036	G	A	1	1	1	1	no
chr_15	3724066	G	A	1	1	1	1	no
chr_15	3724096	T	TG	1	1	1	1	no
chr_15	3903126	GTTT	GTTTTT	1	1	1	1	no
chr_15	4049765	A	G	1	1	1	1	no
chr_15	4054433	T	A	1	1	1	1	no
chr_15	4832620	ATTTTTTTTT	ATTTTTTTT	1	1	1	1	no
chr_15	4857109	G	C	1	1	1	1	no
chr_15	4857198	T	C	1	1	1	1	no
chr_15	4857227	T	TA	1	1	1	1	no
chr_15	4857369	T	C	1	1	1	1	no
chr_15	4857397	G	A	1	1	1	1	no
chr_15	4857439	A	G	1	1	1	1	no
chr_15	4907237	C	T	1	1	1	1	no
chr_15	4923588	G	A	1	1	1	1	no
chr_15	4923621	A	C	1	1	1	1	no
chr_15	4923659	C	T	1	1	1	1	no
chr_15	5065161	GCAACAACAACA	GCAACAACA	1	1	1	1	no
chr_15	5126873	G	A	1	1	1	1	no
chr_15	5128889	AATAT	AATATAT	1	1	1	1	no
chr_15	5142113	GAAA	GAAAA	1	1	1	1	no
chr_15	5196933	T	C	1	1	1	1	no
chr_15	5202503	AC	A	1	1	1	1	no
chr_15	5287236	C	T	1	1	1	1	no
chr_15	5289372	A	C	1	1	1	1	no
chr_15	5289404	C	G	1	1	1	1	no
chr_16	945387	GA	G	1	1	1	1	no
chr_16	1358955	T	G	1	1	1	1	no
chr_16	1406273	T	C	1	1	1	1	no
chr_16	1421214	T	C	1	1	1	1	no
chr_16	1421218	T	G	1	1	1	1	no
chr_16	1421223	T	C	1	1	1	1	no
chr_16	1421286	A	C	1	1	1	1	no
chr_16	1471135	A	G	1	1	1	1	no
chr_16	1637435	GCCC	GCC	1	1	1	1	no
chr_16	1642955	G	A	1	1	1	1	no
chr_16	1661787	G	T	1	1	1	1	no
chr_16	1681039	G	A	1	1	1	1	no
chr_16	1684243	AGACTGACTG	AGACTG	1	1	1	1	no
chr_16	1684316	C	CG	1	1	1	1	no
chr_16	1684366	A	G	1	1	1	1	no
chr_16	1748949	CTCATCA	CTCA	1	1	1	1	no
chr_16	1750713	A	AT	1	1	1	1	no
chr_16	1758997	A	C	1	1	1	1	no
chr_16	1852367	G	A	1	1	1	1	no
chr_16	1877723	CTTTTTT	CTTT	1	1	1	1	no
chr_16	1877931	A	G	1	1	1	1	no
chr_16	1888556	G	A	1	1	1	1	no
chr_16	2017202	T	C	1	1	1	1	no
chr_16	2017282	CTTTTTTT	CTTTTTT	1	1	1	1	no
chr_16	2024277	G	C	1	1	1	1	no
chr_16	2498518	T	A	1	1	1	1	no
chr_16	2498522	ACTGCTGC	ACTGC	1	1	1	1	no
chr_16	2498524	TGC	T	1	1	1	1	no
chr_16	2498633	A	C	1	1	1	1	no
chr_16	2517985	T	A	1	1	1	1	no
chr_16	2522300	C	G	1	1	1	1	no
chr_16	2560762	G	A	1	1	1	1	no
chr_16	2710410	A	G	1	1	1	1	no
chr_16	2717904	CAA	CAAA	1	1	1	1	no
chr_16	2717982	A	ACT	1	1	1	1	no
chr_16	2717998	G	A	1	1	1	1	no
chr_16	2718201	C	A	1	1	1	1	no
chr_16	2725492	CTT	CTTT	1	1	1	1	no
chr_16	2892101	C	T	1	1	1	1	no
chr_16	2902082	T	G	1	1	1	1	no
chr_16	2915170	A	C	1	1	1	1	no
chr_16	2923488	A	G	1	1	1	1	no
chr_16	3077472	G	T	1	1	1	1	no
chr_16	3077958	T	C	1	1	1	1	no
chr_16	3156173	GTATTAT	GTAT	1	1	1	1	no
chr_16	3922678	T	TG	1	1	1	1	no
chr_16	4964122	GAAA	GAA	1	1	1	1	no
chr_17	18982	C	T	1	1	1	1	no
chr_17	36434	G	A	1	1	1	1	no
chr_17	36554	T	G	1	1	1	1	no
chr_17	51566	G	T	1	1	1	1	no
chr_17	51585	A	T	1	1	1	1	no
chr_17	53889	AT	ATT	1	1	1	1	no
chr_17	54874	T	TC	1	1	1	1	no
chr_17	55775	G	A	1	1	1	1	no
chr_17	55792	C	T	1	1	1	1	no
chr_17	56050	T	C	1	1	1	1	no
chr_17	56051	A	G	1	1	1	1	no
chr_17	56672	G	T	1	1	1	1	no
chr_17	57678	A	C	1	1	1	1	no
chr_17	59550	G	T	1	1	1	1	no
chr_17	60526	C	T	1	1	1	1	no
chr_17	60586	A	G	1	1	1	1	no
chr_17	60662	T	G	1	1	1	1	no
chr_17	62172	T	C	1	1	1	1	no
chr_17	62327	A	T	1	1	1	1	no
chr_17	73330	C	T	1	1	1	1	no
chr_17	78351	C	G	1	1	1	1	no
chr_17	78798	CAAAAAA	CAAAAAAA	1	1	1	1	no
chr_17	79103	CC	CCTC	1	1	1	1	no
chr_17	82308	C	T	1	1	1	1	no
chr_17	112305	T	G	1	1	1	1	no
chr_17	215753	C	T	1	1	1	1	no
chr_17	216065	A	G	1	1	1	1	no
chr_17	217960	CGTTGTT	CGTT	1	1	1	1	no
chr_17	218865	G	T	1	1	1	1	no
chr_17	221235	GTTT	GTTTT	1	1	1	1	no
chr_17	231413	G	A	1	1	1	1	no
chr_17	231435	C	G	1	1	1	1	no
chr_17	231584	G	T	1	1	1	1	no
chr_17	244053	G	A	1	1	1	1	no
chr_17	244133	A	C	1	1	1	1	no
chr_17	271599	CT	CTT	1	1	1	1	no
chr_17	305780	A	G	1	1	1	1	no
chr_17	305850	AT	A	1	1	1	1	no
chr_17	310607	T	G	1	1	1	1	no
chr_17	310780	C	T	1	1	1	1	no
chr_17	312111	GTTTT	GTTTTT	1	1	1	1	no
chr_17	318170	GCACCACCAACACCACCAACAC	GCACCACCAACACCACCAACACCACCAACAC	1	1	1	1	no
chr_17	399515	CCACTCACT	CCACT	1	1	1	1	no
chr_17	402268	A	C	1	1	1	1	no
chr_17	402289	C	T	1	1	1	1	no
chr_17	405075	C	T	1	1	1	1	no
chr_17	408144	T	C	1	1	1	1	no
chr_17	479014	AGC	AGCGC	1	1	1	1	no
chr_17	488955	A	G	1	1	1	1	no
chr_17	510499	T	G	1	1	1	1	no
chr_17	510520	GTTTTT	GTTTTTT	1	1	1	1	no
chr_17	526810	G	A	1	1	1	1	no
chr_17	546294	T	G	1	1	1	1	no
chr_17	546302	C	T	1	1	1	1	no
chr_17	546303	A	G	1	1	1	1	no
chr_17	558359	CGTTGTTGTTGTTGTTGTTGTTGTTGTTGT	CGTTGTTGTTGTTGTTGTTGTTGTTGTTGTTGT	1	1	1	1	no
chr_17	563473	A	G	1	1	1	1	no
chr_17	572466	G	C	1	1	1	1	no
chr_17	583458	T	C	1	1	1	1	no
chr_17	757526	T	C	1	1	1	1	no
chr_17	757575	AC	ACTC	1	1	1	1	no
chr_17	757634	TA	TAGA	1	1	1	1	no
chr_17	759057	CAA	CAAA	1	1	1	1	no
chr_17	796369	G	A	1	1	1	1	no
chr_17	800477	A	G	1	1	1	1	no
chr_17	800488	C	T	1	1	1	1	no
chr_17	800575	T	A	1	1	1	1	no
chr_17	800584	A	G	1	1	1	1	no
chr_17	800754	T	C	1	1	1	1	no
chr_17	800878	G	A	1	1	1	1	no
chr_17	800975	C	T	1	1	1	1	no
chr_17	800989	A	T	1	1	1	1	no
chr_17	801009	T	C	1	1	1	1	no
chr_17	801079	C	G	1	1	1	1	no
chr_17	801124	A	G	1	1	1	1	no
chr_17	801344	C	A	1	1	1	1	no
chr_17	801365	A	G	1	1	1	1	no
chr_17	801366	T	A	1	1	1	1	no
chr_17	801438	T	C	1	1	1	1	no
chr_17	801508	G	C	1	1	1	1	no
chr_17	801564	C	A	1	1	1	1	no
chr_17	801570	C	G	1	1	1	1	no
chr_17	801782	A	C	1	1	1	1	no
chr_17	801805	A	T	1	1	1	1	no
chr_17	801825	G	A	1	1	1	1	no
chr_17	801838	A	G	1	1	1	1	no
chr_17	801839	G	T	1	1	1	1	no
chr_17	802887	G	T	1	1	1	1	no
chr_17	802916	T	C	1	1	1	1	no
chr_17	802970	G	C	1	1	1	1	no
chr_17	803008	C	A	1	1	1	1	no
chr_17	803020	A	AT	1	1	1	1	no
chr_17	803180	A	C	1	1	1	1	no
chr_17	803181	A	C	1	1	1	1	no
chr_17	803219	T	C	1	1	1	1	no
chr_17	803226	A	G	1	1	1	1	no
chr_17	803338	A	G	1	1	1	1	no
chr_17	803346	C	T	1	1	1	1	no
chr_17	803354	C	T	1	1	1	1	no
chr_17	803379	C	T	1	1	1	1	no
chr_17	817522	C	T	1	1	1	1	no
chr_17	818232	G	A	1	1	1	1	no
chr_17	820134	TAA	TAAAA	1	1	1	1	no
chr_17	918154	T	G	1	1	1	1	no
chr_17	920252	ATTTTTTTTT	ATTTTTTTT	1	1	1	1	no
chr_17	922014	C	T	1	1	1	1	no
chr_17	922073	A	G	1	1	1	1	no
chr_17	932697	A	AATGTCC	1	1	1	1	no
chr_17	932927	TTA	TTATACTA	1	1	1	1	no
chr_17	935137	C	T	1	1	1	1	no
chr_17	944467	T	A	1	1	1	1	no
chr_17	944627	A	G	1	1	1	1	no
chr_17	944630	G	A	1	1	1	1	no
chr_17	949297	G	A	1	1	1	1	no
chr_17	956869	T	A	1	1	1	1	no
chr_17	956892	A	C	1	1	1	1	no
chr_17	956955	G	A	1	1	1	1	no
chr_17	956958	C	T	1	1	1	1	no
chr_17	1000838	A	G	1	1	1	1	no
chr_17	1061837	G	A	1	1	1	1	no
chr_17	1087598	A	C	1	1	1	1	no
chr_17	1134637	T	A	1	1	1	1	no
chr_17	1239679	A	G	1	1	1	1	no
chr_17	1393536	CAG	CAGCGAG	1	1	1	1	no
chr_17	1443903	GATTATTAT	GATTAT	1	1	1	1	no
chr_17	1459635	CTTTT	CTTTTT	1	1	1	1	no
chr_17	1462011	T	C	1	1	1	1	no
chr_17	1462021	A	G	1	1	1	1	no
chr_17	1462097	AACTT	AACTTACTT	1	1	1	1	no
chr_17	1462380	ATTT	ATTTT	1	1	1	1	no
chr_17	1506202	A	T	1	1	1	1	no
chr_17	1506302	G	A	1	1	1	1	no
chr_17	1506449	T	A	1	1	1	1	no
chr_17	1516028	T	C	1	1	1	1	no
chr_17	1677400	G	GGA	1	1	1	1	no
chr_17	1745093	AGG	AG	1	1	1	1	no
chr_17	1823271	T	C	1	1	1	1	no
chr_17	1828051	AAATATTAATA	AAATA	1	1	1	1	no
chr_17	1844605	CTAATAATAAT	CTAATAAT	1	1	1	1	no
chr_17	1845373	GTTTTT	GTTTT	1	1	1	1	no
chr_17	2044893	CAAAAA	CAAAA	1	1	1	1	no
chr_17	2194426	GGGAG	GGGAGGAG	1	1	1	1	no
chr_17	2320918	G	A	1	1	1	1	no
chr_17	2324671	A	C	1	1	1	1	no
chr_17	2349044	G	A	1	1	1	1	no
chr_17	2357225	G	C	1	1	1	1	no
chr_17	2362549	GTTCT	GTTCTTCT	1	1	1	1	no
chr_17	2406150	G	A	1	1	1	1	no
chr_17	2407432	TTAGTAGT	TTAGT	1	1	1	1	no
chr_17	2407493	C	T	1	1	1	1	no
chr_17	2408032	CTTTT	CTTT	1	1	1	1	no
chr_17	2409535	G	T	1	1	1	1	no
chr_17	2415807	C	G	1	1	1	1	no
chr_17	2415902	TC	TCC	1	1	1	1	no
chr_17	2416141	T	G	1	1	1	1	no
chr_17	2416157	G	A	1	1	1	1	no
chr_17	2416176	G	A	1	1	1	1	no
chr_17	3080773	A	AG	1	1	1	1	no
chr_17	3109312	G	A	1	1	1	1	no
chr_17	3261735	T	C	1	1	1	1	no
chr_17	3282299	A	G	1	1	1	1	no
chr_17	3342437	CGGGGG	CGGGG	1	1	1	1	no
chr_17	3890970	G	T	1	1	1	1	no
chr_17	3945820	CT	CTT	1	1	1	1	no
chr_17	4053734	CTTTTTTT	CTTTTTT	1	1	1	1	no
chr_17	4057116	CTTTTT	CTTTTTT	1	1	1	1	no
chr_17	4066095	G	A	1	1	1	1	no
chr_17	4066141	T	C	1	1	1	1	no
chr_17	4796651	G	C	1	1	1	1	no
chr_18	4220	C	T	1	1	1	1	no
chr_18	4232	T	A	1	1	1	1	no
chr_18	4247	A	G	1	1	1	1	no
chr_18	4271	A	G	1	1	1	1	no
chr_18	4286	C	A	1	1	1	1	no
chr_18	4291	C	G	1	1	1	1	no
chr_18	4296	GAAAAA	GAAAA	1	1	1	1	no
chr_18	111878	G	A	1	1	1	1	no
chr_18	203416	ATATCCTATCCTATCCTATCCTATCCTATCCTATC	ATATCCTATCCTATCCTATCCTATCCTATC	1	1	1	1	no
chr_18	208670	ATAAT	ATAATTAAT	1	1	1	1	no
chr_18	226452	C	T	1	1	1	1	no
chr_18	226486	A	T	1	1	1	1	no
chr_18	362127	ATAGTA	ATA	1	1	1	1	no
chr_18	385031	ATAAAAC	A	1	1	1	1	no
chr_18	385218	C	G	1	1	1	1	no
chr_18	385466	ACTAACCCTAACC	AC	1	1	1	1	no
chr_18	385539	A	G	1	1	1	1	no
chr_18	386870	GGTTAATGT	GGTTAATGTGTTAATGT	1	1	1	1	no
chr_18	386893	C	T	1	1	1	1	no
chr_18	387271	CGG	CGGG	1	1	1	1	no
chr_18	387305	A	C	1	1	1	1	no
chr_18	387350	T	A	1	1	1	1	no
chr_18	387353	T	A	1	1	1	1	no
chr_18	725179	GATTA	GATTATTA	1	1	1	1	no
chr_18	793430	T	C	1	1	1	1	no
chr_18	897436	GTA	GTATA	1	1	1	1	no
chr_18	897474	A	G	1	1	1	1	no
chr_18	897498	T	A	1	1	1	1	no
chr_18	906362	A	T	1	1	1	1	no
chr_18	941297	GACT	GACTACT	1	1	1	1	no
chr_18	1001874	A	C	1	1	1	1	no
chr_18	1190600	C	A	1	1	1	1	no
chr_18	1202310	A	G	1	1	1	1	no
chr_18	1207533	C	A	1	1	1	1	no
[truncated: 1,252 more rows]

## Sheet: Table S3-stats chip
Table S3. Sequencing statistics for the ChIP-seq analysis and GEO references for the datasets.
The averaged read quality was obtained using fastqc version 0.11.5 (http://www.bioinformatics.babraham.ac.uk/projects/fastqc). The percentage of uniquely mapped reads was calculated by bowtie version 1.2.2, the number of duplicats was calculated by samtools markdup version 1.9 and the FRiP was calculated by plotEnrichment from deeptools version 3.1.2.
Name	Reads	Quality	Mapped reads (%)	Uniquely mapped reads (%)	Number of duplicates	Percentage duplicats (%)	Library complexity	N. Peaks	Total width (bp)	Average width (bp)	FRiP	GEO reference
Female H3 Rep1	100567914	39.62	94.9	70.9	21344184	21	0.79	/	/	/	/	GSM4859746
Female H3 Rep2	152639115	39.42	94.9	71	38825559	25	0.75					GSM4859747
Female H3K27ac Rep1	23055763	38.48	74.7	59	4815302	21	0.79	13351	15405416	1153.88	41.3	GSM4859748
Female H3K27ac Rep2	32275182	38.92	79.4	62.7	7087540	22	0.78					GSM4859749
Female H3K36me3 Rep1	72189133	38.83	83.1	65.9	10119751	28	0.86	11813	59854587	5066.84	48.2	GSM4859750
Female H3K36me3 Rep2	69486874	39.18	77.5	60.7	21066023	30	0.7					GSM4859751
Female H3K4me3 Rep1	36499582	39.05	84.9	69.7	10063347	28	0.72	10041	15556439	1549.29	40	GSM4859752
Female H3K4me3 Rep2	27067910	39.33	79.6	64.7	6275071	23	0.77					GSM4859753
Female H3K9ac Rep1	35351427	38.35	91	70	2611101	15	0.93	16788	21071907	1255.18	55.8	GSM4859754
Female H3K9ac Rep2	28645574	38.86	91.3	70	5650379	20	0.8					GSM4859755
Female H4K20me3 Rep1	90042689	36.12	76.2	57.2	2954157	15	0.97	4418	26638582	6029.56	38.7	GSM4859756
Female H4K20me3 Rep2	68652768	39.1	81.5	60.5	13641126	26	0.8					GSM4859757
Female Input Rep1	116798054	39.34	81.8	62.3	32551455	28	0.72	/	/	/	/	GSM4859744
Female Input Rep2	147176571	39.32	81.4	62.2	54387145	37	0.63					GSM4859745
Male H3 Rep1	34230329	36.44	88.9	68.3	3405765	10	0.9	/	/	/	/	GSM4859762
Male H3 Rep2	35994471	36.62	89.6	69.1	3598261	10	0.9					GSM4859763
Male H3K27ac Rep1	36544408	38.15	82.1	65.3	1486523	12	0.96	13033	15097713	1158.42	41.1	GSM4859764
Male H3K27ac Rep2	25146843	38.24	82.1	64.8	5473767	22	0.78					GSM4859765
Male H3K36me3 Rep1	78562524	36.89	74	59	3618417	14	0.95	12706	61901294	4871.82	49.7	GSM4859766
Male H3K36me3 Rep2	81132927	39.09	83.3	66.2	28270809	35	0.65					GSM4859767
Male H3K4me3 Rep1	30593339	37.26	78.5	65.1	1378459	12	0.95	10021	19399929	1935.93	44.5	GSM4859768
Male H3K4me3 Rep2	35920697	38.87	80.5	67.7	7582969	21	0.79					GSM4859769
Male H3K9ac Rep1	67403867	39.12	91.4	70.8	19684452	29	0.71	17200	23762142	1381.52	55.9	GSM4859770
Male H3K9ac Rep2	48551926	39.52	92.7	71.8	11216473	23	0.77					GSM4859771
Male H4K20me3 Rep1	76083899	36.05	70.7	54.4	2811788	12	0.96	5290	22820510	4313.9	40.3	GSM4859772
Male H4K20me3 Rep2	98089596	39.02	83.1	63	24086049	25	0.75					GSM4859773
Male Input Rep1	111121455	38.38	82.6	63.2	16409706	28	0.85	/	/	/	/	GSM4859760
Male Input Rep2	90883908	39.1	82.9	63.4	23214309	26	0.74					GSM4859761
Female H3 Rep1 R1	31 780 662	38.5	95	70.1	2026107	6.4	0.936247	/	/	/	/	GSM5725517
Female H3 Rep1 R2		34.7
Female H3 Rep2 R1	41 924 774	38.6	93	67.2	3042865	7.25792	0.927421					GSM5725518
Female H3 Rep2 R2		35.1
Female Input Rep1 R1	27 913 904	38.4	80	58	11217555	40.1863	0.598137	/	/	/	/	GSM5725515
Female Input Rep1 R2		35.6
Female Input Rep2 R1	33 360 446	38.6	79.1	57.2	3104545	9.30607	0.906939					GSM5725516
Female Input Rep2 R2		36
Female H3K79me2 Rep1 R1	47 053 556	38.4	92.4	63.9	4867641	10.3449	0.896551	4611	51907789	11257	67.73	GSM5725519
Female H3K79me2 Rep1 R2		31.2
Female H3K79me2 Rep2 R1	65 150 026	38.4	92	64.3	9424620	14.466	0.85534					GSM5725520
Female H3K79me2 Rep2 R2		32.1
Male H3 Rep1 R1	35 572 378	38.6	95.8	71	2052324	5.76943	0.942306	/	/	/	/	GSM5725523
Male H3 Rep1 R2		36.4
Male H3 Rep2 R1	37 325 962	38.6	94	70.8	2173683	5.82352	0.941765					GSM5725524
Male H3 Rep2 R2		36.3
Male Input Rep1 R1	55 982 414	38.6	88.6	64.7	7050790	12.5947	0.874053	/	/	/	/	GSM5725521
Male Input Rep1 R2		36.7
Male Input Rep2 R1	45 877 158	38.6	89.2	66	4322089	9.421	0.90579					GSM5725522
Male Input Rep2 R2		36.8
Male H3K79me2 Rep1 R1	38 778 522	38.6	94.4	67.9	4572589	11.7916	0.882084	5502	52170898	9482	58.76	GSM5725525
Male H3K79me2 Rep1 R2		35.2
Male H3K79me2 Rep2 R1	40 127 634	38.6	94.8	68.2	4418229	11.0104	0.889896					GSM5725526
Male H3K79me2 Rep2 R2		35.1

## Sheet: Table S4-states
Table S4. Percentages of genes associated with each of the 16 chromatin signatures for different gene sets in males and females. 'Global' indicates all genes in the genome. ‘Transcribed genes’ correspond to genes with TPM >1 . ‘Silent genes’ correspond to genes with TPM <1. ‘Housekeeping’ and ‘Narrowly-expressed' indicate genes with tau<0.75 and tau>0.75 respectively. For the chromatin signatures…
Male gametophyte
Chromatin signature	Global	Transcribed	Silent	Housekeeping	Narrowly expressed	Female-biased	Male-biased	Unbiased
State 1	4.53283	4.67703	4	5	4.66937	4.7	1.31579	4.547			male
State 2	7.37696	5.9	12.5	5	3.10391	0	0	7.50113			FBG	MBG	chi-square
State 3	31.2188	38.1934	6.6	48.75	18.2186	8.3	13.1579	31.5917			S13-S16	S13-S16
State 4	6.81591	8.27036	1.7	10	3.96761	1	1.31579	6.90804			60.9092	61.8447
State 5	3.26075	3.55768	2.2	3.33333	5.1552	8.3	5.26316	3.20267
State 6	0.188868	0.1925	0.2	0.416667	0.188934	0	0	0.192047			active S1-S5	active S1-S5
State 7	7.81024	8.16341	6.6	4.58333	10.0405	9.9	6.57895	7.7892			22.3	21.0526
State 8	5.21609	6.34536	1.2	6.25	3.26586	0.5	3.94737	5.26435
State 9	2.97745	3.55055	1	2.08333	2.48313	1.6	1.31579	2.99367
State 10	5.64382	6.4024	3	10.4167	8.52901	3.6	3.94737	5.67668
State 11	0.149983	0.149722	0.2	0	0.242915	0.5	1.31579	0.141211										MALE	housekeeping	NEG
State 12	1.03877	1.13361	0.7	1.25	0.539811	0.5	0	1.03931			mixed S6-S12	mixed S6-S12						K36 signatures	73.75	32.0108
State 13	3.88846	2.08898	10.2	0.416667	8.96086	8.3	14.4737	3.8014			16.6	17.1053						K79 signatures	27.0833	56.5182
State 14	5.53827	4.05	10.79	0	10.7962	28.13	28.95	5.19
State 15	8.66015	4.89805	21.9316	2.08333	11.6599	15.625	14.4737	8.5122			S1-S12	S1-S12
State 16	5.6827	2.39555	17.2787	0.416667	8.17814	8.85417	3.94737	5.65409			38.9	38.1579
Female gametophyte
Chromatin signature	Global	Transcribed	Silent	Housekeeping	Narrowly expressed	Female-biased	Male-biased	Unbiased										FEMALE	housekeeping	NEG
State 1	7.30799	8.01548	4.7	9.16667	7.90823	3.64583	1.31579	7.38251			female							K36 signatures	70.4167	29.0418
State 2	7.64699	6.41802	12.3	5.83333	3.29285	2.08333	0	7.73836			FBG	MBG	chi-square					K79 signatures	20.8333	50.8502
State 3	31.6494	38.3885	6.3	49.5833	17.274	11.9792	10.5263	31.9871			S13-S16	S13-S16
State 4	6.9023	8.26882	1.8	9.58333	4.45344	1.04167	3.94737	6.98712			52.6042	75	p=0.001
State 5	4.19029	4.67277	2.4	4.16667	6.5857	9.375	1.31579	4.1516
State 6	0.3	0.3	0.1	0.416667	0.215924	0	0	0.3			active S1-S5	active S1-S5
State 7	6.36323	6.89655	4.4	7.08333	8.07018	9.375	1.31579	6.34885			28.125	17.1053	p=0.07
State 8	3.001	3.57495	0.8	2.08333	1.56545	1.04167	1.31579	3.03321
State 9	1.92842	2.23786	0.8	2.08333	1.7004	2.60417	2.63158	1.92047			S1-S12	S1-S12
State 10	4.88496	5.53835	2.4	7.08333	6.53171	3.64583	2.63158	4.91414			47.3958	25	p=0.18
State 11	0.15005	0.147783	0.2	0	0.269906	1.5625	0	0.135563
State 12	0.477937	0.499648	0.4	0.833333	0.269906	1.04167	0	0.474469			mixed S6-S13	mixed S6-S13
State 13	4.29588	2.53343	10.9	0.416667	10.5263	10.9375	23.6842	4.13466			18.2292	7.89474	p=0.02
State 14	5.85751	4.47572	11.0465	0.416667	11.417	21.875	34.2105	5.56371
State 15	7.89708	4.22942	21.6702	0.833333	10.4993	9.375	10.5263	7.82309
State 16	7.19129	3.81422	19.8732	0.416667	9.4197	10.4167	6.57895	7.14528

## Sheet: Table S5-all state
Table S5. Chromatin signatures (S1-S16) and transcript abundances (measured as TPM) for all Ectocarpus genes in males and females . For the chromatin signatures, refer to Figure 1B.
												unbiased	FBG	MBG	PAR
											no change in chromatin state between sexes	12458	120	47	287
											change in chromatin state between sexes	5246	72	29	132
											% change	29.6%	37.5%	38.2%	0.316
	Gene	Sign. Female	TPM.Female	Sign. Male	TPM.Male	Genomic.location	Sex.bias	Different state Male vs Female	Orphan.gene
	Ec-00_000010	S16	0	S16	0	Autosome	Non-biased	NO	NO
	Ec-00_000020	S13	0	S13	0	Autosome	Non-biased	NO	YES
	Ec-00_000030	S14	0.32240604	S14	0.1243169	Autosome	Non-biased	NO	NO
	Ec-00_000040	S2	0	S16	0	Autosome	Non-biased	YES	NO
	Ec-00_000050	S3	2.67198292	S3	3.12506233	Autosome	Non-biased	NO	YES
	Ec-00_000060	S14	0.58992064	S14	0.66372919	Autosome	Non-biased	NO	YES
	Ec-00_000070	S15	0.57471664	S15	0.40927173	Autosome	Non-biased	NO	NO
	Ec-00_000080	S2	0.02951191	S16	0.01505684	Autosome	Non-biased	YES	YES
	Ec-00_000085	S16	0	S16	0	Autosome	Non-biased	NO	NO
	Ec-00_000090	S15	0.82593634	S15	0.8059935	Autosome	Non-biased	NO	YES
	Ec-00_000095	S14	1.59743893	S7	2.12170628	Autosome	Non-biased	YES	NO
	Ec-00_000110	S2	5.88981556	S15	5.55943642	Autosome	Non-biased	YES	YES
	Ec-00_000120	S2	3.62846338	S2	3.70787505	Autosome	Non-biased	NO	YES
	Ec-00_000130	S2	8.45063992	S2	7.69542141	Autosome	Non-biased	NO	NO
	Ec-00_000140	S15	9.62498278	S15	12.0042299	Autosome	Non-biased	NO	NO
	Ec-00_000150	S3	13.0129827	S3	20.398326	Autosome	Non-biased	NO	NO
	Ec-00_000160	S2	3.56729928	S2	3.38685016	Autosome	Non-biased	NO	NO
	Ec-00_000170	S16	5.91435169	S16	5.72907411	Autosome	Non-biased	NO	YES
	Ec-00_000180	S15	0.05081903	S15	0.0623952	Autosome	Non-biased	NO	YES
	Ec-00_000190	S14	0.73609601	S15	1.01620917	Autosome	Non-biased	YES	YES
	Ec-00_000200	S2	46.9186118	S2	51.6267685	Autosome	Non-biased	NO	NO
	Ec-00_000210	S2	27.2953272	S2	34.0695297	Autosome	Non-biased	NO	NO
	Ec-00_000220	S16	1.07995159	S16	2.28996681	Autosome	Non-biased	NO	NO
	Ec-00_000230	S15	123.644389	S2	119.196274	Autosome	Non-biased	YES	NO
	Ec-00_000240	S2	0	S2	0	Autosome	Non-biased	NO	YES
	Ec-00_000260	S16	1.63711105	S15	0.82479047	Autosome	Non-biased	YES	NO
	Ec-00_000270	S16	0	S16	0	Autosome	Non-biased	NO	NO
	Ec-00_000280	S15	3.3749522	S15	3.91470338	Autosome	Non-biased	NO	YES
	Ec-00_000290	S15	0	S15	0	Autosome	Non-biased	NO	YES
	Ec-00_000300	S16	2.48244307	S16	2.1646883	Autosome	Non-biased	NO	NO
	Ec-00_000310	S16	4.64034126	S16	3.5096639	Autosome	Non-biased	NO	NO
	Ec-00_000320	S2	295.596285	S16	370.745861	Autosome	Non-biased	YES	NO
	Ec-00_000330	S16	1.17837786	S15	0.01637606	Autosome	FBG	YES	YES
	Ec-00_000340	S15	0	S16	0	Autosome	Non-biased	YES	YES
	Ec-00_000350	S2	32.7327296	S2	43.4408101	Autosome	Non-biased	NO	YES
	Ec-00_000360	S15	0	S16	0	Autosome	Non-biased	YES	YES
	Ec-00_000370	S15	1.85929747	S15	1.37448377	Autosome	Non-biased	NO	NO
	Ec-00_000380	S15	0.01879009	S15	0.11286131	Autosome	Non-biased	NO	YES
	Ec-00_000390	S2	8.43180693	S12	8.39593478	Autosome	Non-biased	YES	NO
	Ec-00_000400	S16	0.63907773	S16	0.18164996	Autosome	Non-biased	NO	NO
	Ec-00_000410	S2	3.07548283	S2	3.19408366	Autosome	Non-biased	NO	NO
	Ec-00_000420	S2	0	S2	0	Autosome	Non-biased	NO	NO
	Ec-00_000430	S12	47.0539363	S12	18.450512	Autosome	FBG	YES	YES
	Ec-00_000435	S2	0	S16	0	Autosome	Non-biased	YES	NO
	Ec-00_000440	S2	3.66498925	S15	2.13812275	Autosome	Non-biased	YES	NO
	Ec-00_000450	S2	1.51909765	S15	1.55532176	Autosome	Non-biased	YES	YES
	Ec-00_000470	S2	0	S16	0	Autosome	Non-biased	YES	NO
	Ec-00_000480	S2	0	S15	0	Autosome	Non-biased	YES	NO
	Ec-00_000500	S16	34.3208267	S6	42.6380633	Autosome	Non-biased	YES	YES
	Ec-00_000510	S2	2.31284208	S2	1.68234399	Autosome	Non-biased	NO	NO
	Ec-00_000520	S2	0.1791348	S12	0.15770658	Autosome	Non-biased	YES	NO
	Ec-00_000530	S2	1.6068808	S2	1.45229248	Autosome	Non-biased	NO	NO
	Ec-00_000540	S2	317.679643	S2	307.219151	Autosome	Non-biased	NO	YES
	Ec-00_000550	S2	1.81589931	S15	1.34372989	Autosome	Non-biased	YES	NO
	Ec-00_000560	S15	1.30792843	S15	1.14546778	Autosome	Non-biased	NO	YES
	Ec-00_000570	S2	0.28225759	S12	0.37160423	Autosome	Non-biased	YES	YES
	Ec-00_000580	S15	7.70881493	S15	4.04738462	Autosome	Non-biased	NO	YES
	Ec-00_000590	S15	115.660192	S15	64.2589212	Autosome	Non-biased	NO	NO
	Ec-00_000600	S2	4.78561643	S2	6.51216726	Autosome	Non-biased	NO	YES
	Ec-00_000610	S13	0	S13	0	Autosome	Non-biased	NO	NO
	Ec-00_000620	S13	0.10514742	S13	0	Autosome	Non-biased	NO	YES
	Ec-00_000625	S16	14.1413199	S16	27.8672819	Autosome	Non-biased	NO	NO
	Ec-00_000630	S12	0.16457296	S12	0.17339989	Autosome	Non-biased	YES	NO
	Ec-00_000640	S2	2.39353078	S2	1.94066101	Autosome	Non-biased	NO	NO
	Ec-00_000650	S2	26.2510948	S2	25.0551613	Autosome	Non-biased	NO	NO
	Ec-00_000670	S12	44.6053001	S2	46.9003104	Autosome	Non-biased	YES	YES
	Ec-00_000680	S2	3.22498322	S2	5.0991437	Autosome	Non-biased	NO	NO
	Ec-00_000690	S3	4.20023859	S3	4.07029089	Autosome	Non-biased	NO	NO
	Ec-00_000700	S2	0.69904403	S2	0.82640919	Autosome	Non-biased	NO	NO
	Ec-00_000710	S15	1.94285905	S15	1.02222445	Autosome	Non-biased	NO	YES
	Ec-00_000720	S2	5.44137858	S12	5.72966294	Autosome	Non-biased	YES	NO
	Ec-00_000730	S15	1.32785536	S16	1.47859841	Autosome	Non-biased	YES	YES
	Ec-00_000740	S14	474.225625	S15	323.188234	Autosome	Non-biased	YES	YES
	Ec-00_000750	S15	0	S15	0	Autosome	Non-biased	NO	YES
	Ec-00_000760	S16	0.18470008	S16	0.10538128	Autosome	Non-biased	NO	YES
	Ec-00_000770	S15	7.57948008	S15	4.66870929	Autosome	Non-biased	NO	NO
	Ec-00_000780	S16	0	S16	0	Autosome	Non-biased	NO	NO
	Ec-00_000790	S1	2.25368001	S3	1.50878769	Autosome	Non-biased	YES	NO
	Ec-00_000800	S15	0	S15	0.05433403	Autosome	Non-biased	NO	YES
	Ec-00_000810	S2	5.70678521	S2	4.86719415	Autosome	Non-biased	NO	YES
	Ec-00_000820	S2	15.2349064	S2	14.0603369	Autosome	Non-biased	NO	NO
	Ec-00_000830	S15	1.54340699	S15	1.17150266	Autosome	Non-biased	NO	YES
	Ec-00_000840	S15	0	S15	0	Autosome	Non-biased	NO	YES
	Ec-00_000850	S15	0.03662146	S15	0.03955596	Autosome	Non-biased	NO	YES
	Ec-00_000860	S2	26.4381052	S2	31.1026797	Autosome	Non-biased	NO	YES
	Ec-00_000870	S15	34.0106396	S16	35.1970172	Autosome	Non-biased	YES	YES
	Ec-00_000880	S2	2.50808241	S15	2.73896212	Autosome	Non-biased	YES	YES
	Ec-00_000890	S16	0	S16	0	Autosome	Non-biased	NO	NO
	Ec-00_000900	S16	0	S16	0	Autosome	Non-biased	NO	YES
	Ec-00_000910	S16	0.06917875	S16	0.23677673	Autosome	Non-biased	NO	YES
	Ec-00_000920	S16	0	S16	0	Autosome	Non-biased	NO	NO
	Ec-00_000930	S14	0.21009289	S15	0.11803154	Autosome	Non-biased	YES	YES
	Ec-00_000940	S3	20.2119954	S3	25.4125485	Autosome	Non-biased	NO	NO
	Ec-00_000950	S8	12.0929621	S8	11.5033708	Autosome	Non-biased	NO	NO
	Ec-00_000960	S15	0	S16	0	Autosome	Non-biased	YES	NO
	Ec-00_000970	S7	17.6700021	S7	20.8328679	Autosome	Non-biased	NO	NO
	Ec-00_000980	S3	67.6646957	S4	77.7457033	Autosome	Non-biased	YES	NO
	Ec-00_000990	S1	4.70239573	S1	5.1903663	Autosome	Non-biased	NO	NO
	Ec-00_001000	S1	4.82774237	S3	6.73730126	Autosome	Non-biased	YES	NO
	Ec-00_001010	S15	11.0020576	S16	20.5039174	Autosome	Non-biased	YES	NO
	Ec-00_001020	S10	15.0758536	S10	16.293635	Autosome	Non-biased	NO	NO
	Ec-00_001030	S13	2.18208016	S5	1.28536562	Autosome	Non-biased	YES	NO
	Ec-00_001040	S7	10.2092091	S7	7.66482622	Autosome	Non-biased	NO	YES
	Ec-00_001070	S7	5.56902626	S7	6.39475012	Autosome	Non-biased	NO	NO
	Ec-00_001080	S4	11.348816	S4	12.3231451	Autosome	Non-biased	NO	NO
	Ec-00_001090	S5	25.6556894	S4	31.1267186	Autosome	Non-biased	YES	NO
	Ec-00_001100	S3	50.4101842	S3	50.7874244	Autosome	Non-biased	NO	NO
	Ec-00_001110	S3	8.61274672	S3	6.89589092	Autosome	Non-biased	NO	NO
	Ec-00_001120	S3	5.19841632	S3	4.76332477	Autosome	Non-biased	NO	NO
	Ec-00_001130	S3	13.1482582	S3	16.718069	Autosome	Non-biased	NO	NO
	Ec-00_001140	S9	6.28058589	S9	6.0864608	Autosome	Non-biased	NO	NO
	Ec-00_001150	S3	0	S8	0	Autosome	Non-biased	YES	NO
	Ec-00_001160	S10	6.99840174	S8	7.46196331	Autosome	Non-biased	YES	NO
	Ec-00_001170	S10	91.9235642	S3	76.2662835	Autosome	Non-biased	YES	NO
	Ec-00_001180	S10	20.1181667	S7	21.535564	Autosome	Non-biased	YES	NO
	Ec-00_001190	S15	5.90150004	S12	5.24232249	Autosome	Non-biased	YES	NO
	Ec-00_001200	S10	3.11108148	S10	2.6354661	Autosome	Non-biased	NO	NO
	Ec-00_001210	S15	5.32102554	S15	3.77190215	Autosome	Non-biased	NO	YES
	Ec-00_001220	S15	5.47163119	S15	3.46759708	Autosome	Non-biased	NO	NO
	Ec-00_001230	S4	14.8819142	S4	19.1190793	Autosome	Non-biased	NO	NO
	Ec-00_001240	S3	6583.13314	S3	5497.96694	Autosome	Non-biased	NO	NO
	Ec-00_001250	S3	1.35673155	S3	1.75116561	Autosome	Non-biased	NO	NO
	Ec-00_001260	S16	0	S16	0	Autosome	Non-biased	NO	NO
	Ec-00_001270	S3	0	S3	0	Autosome	Non-biased	NO	YES
	Ec-00_001280	S3	4.92018158	S3	6.34915367	Autosome	Non-biased	NO	NO
	Ec-00_001290	S3	64.5667917	S3	87.1488454	Autosome	Non-biased	NO	NO
	Ec-00_001300	S3	7.04650838	S3	6.00576638	Autosome	Non-biased	NO	NO
	Ec-00_001310	S1	53.025949	S3	54.7950707	Autosome	Non-biased	YES	NO
	Ec-00_001320	S1	19.2222785	S1	18.6011694	Autosome	Non-biased	NO	NO
	Ec-00_001330	S13	6.94520625	S13	5.70263965	Autosome	Non-biased	NO	YES
	Ec-00_001340	S1	9.65695128	S1	16.7383596	Autosome	Non-biased	NO	NO
	Ec-00_001350	S3	8.22968866	S3	8.57441058	Autosome	Non-biased	NO	NO
	Ec-00_001360	S3	22.9464777	S3	21.089155	Autosome	Non-biased	NO	NO
	Ec-00_001370	S3	20.1469689	S4	21.0724087	Autosome	Non-biased	YES	NO
	Ec-00_001380	S3	30.5385743	S3	37.614012	Autosome	Non-biased	NO	NO
	Ec-00_001390	S2	79.2684933	S3	98.90184	Autosome	Non-biased	YES	NO
	Ec-00_001400	S3	3.79740798	S3	3.39393142	Autosome	Non-biased	NO	NO
	Ec-00_001410	S3	15.3705771	S3	17.4698598	Autosome	Non-biased	NO	NO
	Ec-00_001420	S3	112.171919	S3	116.977273	Autosome	Non-biased	NO	NO
	Ec-00_001430	S3	8.41731648	S3	9.14390552	Autosome	Non-biased	NO	NO
	Ec-00_001440	S3	220.175063	S3	258.636888	Autosome	Non-biased	NO	NO
	Ec-00_001450	S1	66.8292808	S1	72.1676186	Autosome	Non-biased	NO	NO
	Ec-00_001460	S3	38.754036	S9	40.2145327	Autosome	Non-biased	YES	NO
	Ec-00_001470	S2	0	S2	0	Autosome	Non-biased	NO	NO
	Ec-00_001480	S1	1.75326712	S1	1.39796775	Autosome	Non-biased	NO	NO
	Ec-00_001490	S3	50.745167	S3	58.1753611	Autosome	Non-biased	NO	NO
	Ec-00_001500	S3	6.92266003	S3	7.44266306	Autosome	Non-biased	NO	NO
	Ec-00_001510	S1	46.7672931	S8	46.0889287	Autosome	Non-biased	YES	NO
	Ec-00_001520	S13	0.49825323	S13	0.64769349	Autosome	Non-biased	NO	YES
	Ec-00_001530	S9	2.37674439	S5	2.08169448	Autosome	Non-biased	YES	NO
	Ec-00_001540	S9	16.5275709	S4	16.7156904	Autosome	Non-biased	YES	NO
	Ec-00_001550	S4	31.4527211	S4	36.1467816	Autosome	Non-biased	NO	NO
	Ec-00_001560	S3	8.82150018	S1	9.72171811	Autosome	Non-biased	YES	NO
	Ec-00_001570	S3	3.85048746	S8	4.4531712	Autosome	Non-biased	YES	NO
	Ec-00_001580	S3	4.40252862	S3	6.78621432	Autosome	Non-biased	NO	NO
	Ec-00_001590	S1	6.25828071	S3	7.01427349	Autosome	Non-biased	YES	YES
	Ec-00_001600	S4	22.5979691	S8	29.4588541	Autosome	Non-biased	YES	NO
	Ec-00_001610	S3	1.65996507	S8	1.18160445	Autosome	Non-biased	YES	NO
	Ec-00_001620	S16	1.07416888	S15	1.05722581	Autosome	Non-biased	YES	NO
	Ec-00_001625	S7	0.14758941	S7	0.06287644	Autosome	Non-biased	NO	NO
	Ec-00_001630	S7	1.78160904	S7	1.21825462	Autosome	Non-biased	NO	NO
	Ec-00_001640	S3	11.9072357	S3	10.667405	Autosome	Non-biased	NO	NO
	Ec-00_001650	S16	0.0270905	S16	0.01382145	Autosome	Non-biased	NO	NO
	Ec-00_001660	S13	9.56958956	S13	6.91583808	Autosome	Non-biased	NO	YES
	Ec-00_001670	S13	2.80305088	S14	1.74452448	Autosome	Non-biased	YES	YES
	Ec-00_001680	S7	1.81842543	S10	1.03382407	Autosome	Non-biased	YES	NO
	Ec-00_001690	S5	1.70316336	S5	0.92871921	Autosome	Non-biased	NO	NO
	Ec-00_001700	S5	14.5579398	S5	11.6733387	Autosome	Non-biased	NO	NO
	Ec-00_001710	S4	22.2322327	S7	20.297203	Autosome	Non-biased	YES	NO
	Ec-00_001720	S3	48.0927602	S3	51.0356617	Autosome	Non-biased	NO	NO
	Ec-00_001730	S3	3.13385141	S3	3.42478285	Autosome	Non-biased	NO	NO
	Ec-00_001740	S5	16.2729659	S5	16.969847	Autosome	Non-biased	NO	NO
	Ec-00_001750	S8	85.6899145	S8	72.1043977	Autosome	Non-biased	NO	NO
	Ec-00_001760	S7	14.5422612	S7	16.2052415	Autosome	Non-biased	NO	NO
	Ec-00_001770	S15	0.95735	S14	1.71917245	Autosome	Non-biased	YES	YES
	Ec-00_001780	S15	0.36696101	S15	0.70999833	Autosome	Non-biased	NO	YES
	Ec-00_001785	S10	11.4491685	S10	9.59107715	Autosome	Non-biased	NO	NO
	Ec-00_001790	S14	4.44431815	S14	5.09818194	Autosome	Non-biased	NO	YES
	Ec-00_001800	S15	12.1665747	S16	9.23946397	Autosome	Non-biased	YES	NO
	Ec-00_001810	S16	1.14755009	S16	0.7423845	Autosome	Non-biased	NO	NO
	Ec-00_001820	S13	4.1979337	S13	4.11485846	Autosome	Non-biased	NO	YES
	Ec-00_001840	S16	0	S16	0	Autosome	Non-biased	NO	NO
	Ec-00_001850	S14	4.9203589	S14	3.34037164	Autosome	Non-biased	NO	YES
	Ec-00_001860	S13	3.91349034	S14	9.31816113	Autosome	MBG	YES	YES
	Ec-00_001870	S13	0	S15	0	Autosome	Non-biased	YES	YES
	Ec-00_001880	S16	0	S16	0	Autosome	Non-biased	NO	NO
	Ec-00_001885	S16	0	S16	0	Autosome	Non-biased	NO	NO
	Ec-00_001890	S13	0	S13	0	Autosome	Non-biased	NO	NO
	Ec-00_001900	S14	2.28265934	S14	0.37682375	Autosome	Non-biased	NO	NO
	Ec-00_001910	S13	0	S13	0	Autosome	Non-biased	NO	YES
	Ec-00_001920	S13	0	S13	0	Autosome	Non-biased	NO	YES
	Ec-00_001930	S3	7.98469444	S1	10.7682361	Autosome	Non-biased	YES	NO
	Ec-00_001940	S3	53.6647777	S3	44.7680806	Autosome	Non-biased	NO	NO
	Ec-00_001950	S3	6.25868646	S3	5.98414908	Autosome	Non-biased	NO	NO
	Ec-00_001960	S3	11.3519568	S3	12.6579195	Autosome	Non-biased	NO	NO
	Ec-00_001970	S3	234.883648	S15	264.189256	Autosome	Non-biased	YES	YES
	Ec-00_001980	S2	0	S15	0	Autosome	Non-biased	YES	YES
	Ec-00_001985	S6	72.7603383	S14	74.4983526	Autosome	Non-biased	YES	NO
	Ec-00_001990	S13	1.46926145	S5	1.91380127	Autosome	Non-biased	YES	NO
	Ec-00_002000	S3	43.6586556	S3	48.5380547	Autosome	Non-biased	NO	NO
	Ec-00_002010	S9	82.2223509	S4	76.1898793	Autosome	Non-biased	YES	NO
	Ec-00_002020	S14	7.87810004	S14	8.97903743	Autosome	Non-biased	NO	NO
	Ec-00_002030	S8	5.61665451	S8	8.16665336	Autosome	Non-biased	NO	NO
	Ec-00_002040	S3	121.965785	S3	138.125967	Autosome	Non-biased	NO	NO
	Ec-00_002045	S7	0	S7	0	Autosome	Non-biased	NO	NO
	Ec-00_002050	S9	11.7291435	S9	13.0946533	Autosome	Non-biased	NO	NO
	Ec-00_002055	S14	14.5052054	S14	15.9657524	Autosome	Non-biased	NO	NO
	Ec-00_002060	S9	33.4323462	S9	34.1248918	Autosome	Non-biased	NO	NO
	Ec-00_002070	S2	18.132005	S2	17.5464513	Autosome	Non-biased	NO	NO
	Ec-00_002080	S3	1.40043531	S3	1.6073128	Autosome	Non-biased	NO	YES
	Ec-00_002090	S2	4.52115943	S2	4.31115361	Autosome	Non-biased	NO	NO
	Ec-00_002100	S2	10.0984075	S2	11.4748451	Autosome	Non-biased	NO	NO
	Ec-00_002110	S15	0.85438001	S15	0.71630167	Autosome	Non-biased	NO	YES
	Ec-00_002120	S14	4.88310641	S14	5.4234663	Autosome	Non-biased	NO	YES
	Ec-00_002130	S15	0	S15	0	Autosome	Non-biased	NO	NO
	Ec-00_002140	S2	7.13800556	S2	9.09199793	Autosome	Non-biased	NO	NO
	Ec-00_002150	S15	0	S16	0	Autosome	Non-biased	YES	NO
	Ec-00_002160	S2	4.97786215	S2	5.27792822	Autosome	Non-biased	NO	NO
	Ec-00_002170	S15	0.68490253	S15	0.77708278	Autosome	Non-biased	NO	YES
	Ec-00_002180	S15	0.66841139	S15	1.46929657	Autosome	Non-biased	NO	NO
	Ec-00_002190	S16	0	S16	0	Autosome	Non-biased	NO	NO
	Ec-00_002200	S16	0	S16	0	Autosome	Non-biased	NO	NO
	Ec-00_002210	S16	0	S16	0	Autosome	Non-biased	NO	YES
	Ec-00_002220	S15	0	S15	2.61613946	Autosome	Non-biased	NO	NO
	Ec-00_002230	S16	6.23957875	S15	4.81163651	Autosome	Non-biased	YES	YES
	Ec-00_002240	S16	0	S16	0	Autosome	Non-biased	NO	YES
	Ec-00_002250	S16	0.21936557	S16	0.16182505	Autosome	Non-biased	NO	YES
	Ec-00_002260	S16	0.39215618	S16	0.04601889	Autosome	Non-biased	NO	NO
	Ec-00_002270	S16	0.08212563	S16	0.14068055	Autosome	Non-biased	NO	YES
	Ec-00_002280	S15	68.1715565	S15	68.8042612	Autosome	Non-biased	NO	YES
	Ec-00_002290	S16	272.269691	S15	445.180147	Autosome	Non-biased	YES	YES
	Ec-00_002300	S16	0	S16	0	Autosome	Non-biased	NO	NO
	Ec-00_002310	S15	0	S15	0	Autosome	Non-biased	NO	YES
	Ec-00_002320	S15	0	S15	0	Autosome	Non-biased	NO	YES
	Ec-00_002330	S2	7.26823022	S2	9.49755819	Autosome	Non-biased	NO	YES
	Ec-00_002340	S15	0	S15	0	Autosome	Non-biased	NO	YES
	Ec-00_002350	S16	0.08815105	S1	0	Autosome	Non-biased	YES	YES
	Ec-00_002360	S2	0.67648876	S2	0.48757862	Autosome	Non-biased	NO	NO
	Ec-00_002370	S16	0	S15	0	Autosome	Non-biased	YES	YES
	Ec-00_002380	S15	0	S15	0	Autosome	Non-biased	NO	YES
	Ec-00_002390	S15	0.02904072	S15	0.03310267	Autosome	Non-biased	NO	YES
	Ec-00_002400	S16	0	S16	0	Autosome	Non-biased	NO	NO
	Ec-00_002410	S13	0	S13	0	Autosome	Non-biased	NO	YES
	Ec-00_002420	S16	0.02336195	S16	0	Autosome	Non-biased	NO	YES
	Ec-00_002430	S16	0.08620157	S16	0.06007345	Autosome	Non-biased	NO	YES
	Ec-00_002440	S15	0	S15	0	Autosome	Non-biased	NO	YES
	Ec-00_002450	S16	0	S16	0	Autosome	Non-biased	NO	YES
	Ec-00_002460	S16	0	S16	0	Autosome	Non-biased	NO	NO
	Ec-00_002470	S16	3.16677672	S15	2.33562523	Autosome	Non-biased	YES	NO
	Ec-00_002480	S15	3.26022972	S15	0.15067129	Autosome	FBG	NO	YES
	Ec-00_002490	S14	7.07519128	S15	7.56144532	Autosome	Non-biased	YES	YES
	Ec-00_002500	S15	0	S15	0	Autosome	Non-biased	NO	YES
	Ec-00_002510	S16	0	S16	0	Autosome	Non-biased	NO	NO
	Ec-00_002520	S15	0.17868294	S15	0.35544813	Autosome	Non-biased	NO	YES
	Ec-00_002530	S2	3.58654356	S12	3.45661475	Autosome	Non-biased	YES	YES
	Ec-00_002540	S14	10.6036556	S14	12.9497763	Autosome	Non-biased	NO	YES
	Ec-00_002550	S15	10779.0207	S15	14151.2972	Autosome	Non-biased	NO	YES
	Ec-00_002560	S15	0	S15	0	Autosome	Non-biased	NO	YES
	Ec-00_002570	S16	0	S16	0	Autosome	Non-biased	NO	NO
	Ec-00_002580	S16	0	S16	0	Autosome	Non-biased	NO	YES
	Ec-00_002590	S16	0.06838744	S16	0	Autosome	Non-biased	NO	YES
	Ec-00_002600	S16	0	S15	0	Autosome	Non-biased	YES	NO
	Ec-00_002610	S2	87.2085279	S2	91.307716	Autosome	Non-biased	NO	YES
	Ec-00_002620	S16	6.44688891	S16	18.9378335	Autosome	MBG	NO	YES
	Ec-00_002630	S16	13.1825928	S16	13.1847891	Autosome	Non-biased	NO	YES
	Ec-00_002640	S2	23.488133	S2	34.7957273	Autosome	Non-biased	NO	YES
	Ec-00_002650	S15	0.18932442	S15	0.20035862	Autosome	Non-biased	NO	YES
	Ec-00_002660	S15	0	S16	0	Autosome	Non-biased	YES	YES
	Ec-00_002670	S16	0.49785124	S16	0.20375261	Autosome	Non-biased	NO	YES
	Ec-00_002680	S15	0	S15	0	Autosome	Non-biased	NO	YES
	Ec-00_002690	S15	0	S15	0	Autosome	Non-biased	NO	YES
	Ec-00_002700	S2	12.0269982	S15	10.838228	Autosome	Non-biased	YES	NO
	Ec-00_002710	S14	16.2936017	S14	19.8424947	Autosome	Non-biased	NO	YES
	Ec-00_002720	S16	0	S16	0	Autosome	Non-biased	NO	YES
	Ec-00_002730	S16	0	S16	0	Autosome	Non-biased	NO	NO
	Ec-00_002740	S16	0.02662438	S16	0	Autosome	Non-biased	NO	YES
	Ec-00_002750	S16	0	S16	0	Autosome	Non-biased	NO	YES
	Ec-00_002760	S2	61.1320079	S2	64.0231532	Autosome	Non-biased	NO	YES
	Ec-00_002770	S2	8.87926127	S2	5.78041783	Autosome	Non-biased	NO	YES
	Ec-00_002780	S16	0	S16	0	Autosome	Non-biased	NO	YES
	Ec-00_002790	S15	0.16697655	S15	0.0623513	Autosome	Non-biased	NO	NO
	Ec-00_002800	S15	5.30121272	S15	6.06541461	Autosome	Non-biased	NO	NO
	Ec-00_002810	S15	49.0285198	S16	41.9849203	Autosome	Non-biased	YES	YES
	Ec-00_002820	S16	0.06038168	S16	0	Autosome	Non-biased	NO	NO
	Ec-00_002830	S2	0	S16	0	Autosome	Non-biased	YES	YES
	Ec-00_002840	S2	0	S16	0	Autosome	Non-biased	YES	NO
	Ec-00_002860	S15	0	S16	0	Autosome	Non-biased	YES	NO
	Ec-00_002870	S15	0	S15	0	Autosome	Non-biased	NO	YES
	Ec-00_002880	S16	9.58092398	S16	14.0068733	Autosome	Non-biased	NO	YES
	Ec-00_002890	S16	0	S16	0	Autosome	Non-biased	NO	YES
	Ec-00_002900	S16	13.1892374	S15	12.0143163	Autosome	Non-biased	YES	YES
	Ec-00_002910	S16	0.0912334	S16	0.07814105	Autosome	Non-biased	NO	YES
	Ec-00_002920	S16	0	S16	0	Autosome	Non-biased	NO	YES
	Ec-00_002930	S16	0	S16	0	Autosome	Non-biased	NO	NO
	Ec-00_002940	S2	4.93501623	S2	3.94733815	Autosome	Non-biased	NO	YES
	Ec-00_002950	S16	0	S16	0.1055782	Autosome	Non-biased	NO	YES
	Ec-00_002960	S15	31.8739466	S15	34.1242486	Autosome	Non-biased	NO	YES
	Ec-00_002970	S15	0.02996397	S15	0	Autosome	Non-biased	NO	YES
	Ec-00_002990	S15	40.1874407	S15	44.5625185	Autosome	Non-biased	NO	NO
	Ec-00_003000	S16	0	S16	0	Autosome	Non-biased	NO	YES
	Ec-00_003010	S16	0	S16	0	Autosome	Non-biased	NO	YES
	Ec-00_003030	S15	0	S15	0	Autosome	Non-biased	NO	YES
	Ec-00_003040	S15	0	S15	0	Autosome	Non-biased	NO	YES
	Ec-00_003050	S16	0	S16	0	Autosome	Non-biased	NO	YES
	Ec-00_003060	S15	0	S15	0	Autosome	Non-biased	NO	NO
	Ec-00_003070	S15	1.17634637	S15	1.34190849	Autosome	Non-biased	NO	YES
	Ec-00_003080	S16	0	S16	0	Autosome	Non-biased	NO	NO
	Ec-00_003090	S13	5.22683902	S15	3.00862024	Autosome	Non-biased	YES	YES
	Ec-00_003110	S14	1225.80284	S15	1615.32755	Autosome	Non-biased	YES	NO
	Ec-00_003120	S2	1.72660712	S2	2.83336814	Autosome	Non-biased	NO	NO
	Ec-00_003130	S2	0	S2	0	Autosome	Non-biased	NO	YES
	Ec-00_003140	S15	0.03502546	S15	0.03573965	Autosome	Non-biased	NO	YES
	Ec-00_003150	S15	0	S16	0	Autosome	Non-biased	YES	YES
	Ec-00_003160	S2	4.47642483	S2	4.1549158	Autosome	Non-biased	NO	NO
	Ec-00_003170	S16	1.1502548	S15	1.70945012	Autosome	Non-biased	YES	YES
	Ec-00_003180	S16	0.04228195	S16	0.26896837	Autosome	Non-biased	NO	YES
	Ec-00_003190	S15	0	S16	0	Autosome	Non-biased	YES	YES
	Ec-00_003200	S16	2.33588733	S16	0.35171582	Autosome	Non-biased	NO	YES
	Ec-00_003210	S16	0	S16	0	Autosome	Non-biased	NO	YES
	Ec-00_003220	S15	0	S16	0	Autosome	Non-biased	YES	YES
	Ec-00_003230	S16	0	S16	0	Autosome	Non-biased	NO	YES
	Ec-00_003240	S16	0	S16	0	Autosome	Non-biased	NO	YES
	Ec-00_003250	S2	6.64539099	S2	3.64318426	Autosome	Non-biased	NO	YES
	Ec-00_003260	S2	7.17487357	S2	8.90508872	Autosome	Non-biased	NO	YES
	Ec-00_003265	S4	13.3169347	S4	14.8403045	Autosome	Non-biased	NO	NO
	Ec-00_003270	S4	0	S4	0	Autosome	Non-biased	NO	NO
	Ec-00_003280	S3	0	S3	0	Autosome	Non-biased	NO	NO
	Ec-00_003285	S16	266.48012	S2	281.074319	Autosome	Non-biased	NO	NO
	Ec-00_003290	S3	15.4606985	S3	15.8742373	Autosome	Non-biased	NO	NO
	Ec-00_003300	S10	9.77254858	S7	7.60786357	Autosome	Non-biased	YES	YES
	Ec-00_003310	S10	4.31491149	S10	3.99957475	Autosome	Non-biased	NO	YES
	Ec-00_003320	S8	3.76846573	S3	4.67638398	Autosome	Non-biased	YES	NO
	Ec-00_003330	S5	2.45678172	S4	2.61368942	Autosome	Non-biased	YES	NO
	Ec-00_003340	S16	13.9109158	S15	15.3797914	Autosome	Non-biased	YES	NO
	Ec-00_003350	S5	3.24297274	S5	3.97921402	Autosome	Non-biased	NO	NO
	Ec-00_003360	S3	5.72186172	S3	7.13562569	Autosome	Non-biased	NO	NO
	Ec-00_003370	S3	8.66858167	S3	7.60327339	Autosome	Non-biased	NO	NO
	Ec-00_003380	S4	10.3364456	S4	11.1197787	Autosome	Non-biased	NO	NO
	Ec-00_003390	S9	129.96352	S9	168.683451	Autosome	Non-biased	NO	NO
	Ec-00_003400	S10	0	S8	0	Autosome	Non-biased	YES	YES
	Ec-00_003410	S4	233.105677	S4	222.581248	Autosome	Non-biased	NO	NO
	Ec-00_003420	S3	26.5769113	S3	30.9241978	Autosome	Non-biased	NO	NO
	Ec-00_003430	S9	374.604498	S9	843.927695	Autosome	MBG	NO	NO
	Ec-00_003440	S14	9.97287897	S14	19.916174	Autosome	Non-biased	NO	NO
	Ec-00_003450	S15	0.10790498	S14	0	Autosome	Non-biased	YES	YES
	Ec-00_003460	S14	14.4792783	S14	14.572024	Autosome	Non-biased	NO	YES
	Ec-00_003470	S7	3.46572646	S10	3.6312961	Autosome	Non-biased	YES	NO
	Ec-00_003480	S3	16.9445862	S3	17.0707508	Autosome	Non-biased	NO	NO
	Ec-00_003490	S3	12.2474433	S3	13.4863819	Autosome	Non-biased	NO	NO
	Ec-00_003500	S4	30.6316537	S9	22.8803382	Autosome	Non-biased	YES	NO
	Ec-00_003510	S13	0.20308338	S13	0.68683412	Autosome	Non-biased	NO	YES
	Ec-00_003520	S1	5.32242467	S5	3.79519851	Autosome	Non-biased	YES	NO
	Ec-00_003530	S3	11.9964618	S3	16.5080527	Autosome	Non-biased	NO	NO
	Ec-00_003540	S3	0.51674897	S3	0.94138397	Autosome	Non-biased	NO	NO
	Ec-00_003550	S2	4.23227349	S2	5.39464463	Autosome	Non-biased	NO	YES
	Ec-00_003560	S2	3.62129404	S2	3.37513038	Autosome	Non-biased	NO	NO
	Ec-00_003570	S3	0.54119113	S3	0.46390342	Autosome	Non-biased	NO	YES
	Ec-00_003580	S13	0.08624663	S16	0.03529764	Autosome	Non-biased	YES	YES
	Ec-00_003590	S16	0	S16	0	Autosome	Non-biased	NO	YES
	Ec-00_003600	S16	0	S16	0	Autosome	Non-biased	NO	YES
	Ec-00_003610	S16	0	S16	0	Autosome	Non-biased	NO	NO
	Ec-00_003620	S15	0.00253232	S15	0.00417676	Autosome	Non-biased	NO	NO
	Ec-00_003630	S16	0	S16	0	Autosome	Non-biased	NO	NO
	Ec-00_003640	S16	0	S16	0	Autosome	Non-biased	NO	YES
	Ec-00_003650	S16	8.35554616	S16	11.1063769	Autosome	Non-biased	NO	YES
	Ec-00_003660	S15	0.14871586	S15	0.20070312	Autosome	Non-biased	NO	YES
	Ec-00_003665	S15	17.706383	S15	23.5810718	Autosome	Non-biased	NO	NO
	Ec-00_003670	S13	0.08171993	S15	0.23863653	Autosome	Non-biased	YES	YES
	Ec-00_003675	S7	1.82051881	S7	1.73453967	Autosome	Non-biased	NO	NO
	Ec-00_003680	S15	1.79770632	S16	0.70399667	Autosome	Non-biased	YES	YES
	Ec-00_003690	S15	78.2071333	S15	83.7037504	Autosome	Non-biased	NO	YES
	Ec-00_003695	S16	5.18919783	S1	6.12060771	Autosome	Non-biased	YES	NO
	Ec-00_003700	S14	9.69063709	S15	8.71481456	Autosome	Non-biased	YES	YES
	Ec-00_003710	S16	19.7030706	S16	21.5595094	Autosome	Non-biased	NO	YES
	Ec-00_003720	S14	1.96349853	S15	3.57127626	Autosome	Non-biased	YES	NO
	Ec-00_003730	S14	8.69909277	S14	12.8816313	Autosome	Non-biased	NO	YES
	Ec-00_003740	S13	12.1795413	S13	10.8280454	Autosome	Non-biased	NO	NO
	Ec-00_003750	S16	0	S16	0	Autosome	Non-biased	NO	YES
	Ec-00_003760	S16	0	S16	0	Autosome	Non-biased	NO	YES
	Ec-00_003770	S16	0.20439014	S16	0.01836621	Autosome	Non-biased	NO	NO
	Ec-00_003780	S14	16.1920085	S14	18.0835967	Autosome	Non-biased	NO	YES
	Ec-00_003790	S16	0	S16	0	Autosome	Non-biased	NO	YES
	Ec-00_003800	S15	0	S13	0	Autosome	Non-biased	YES	NO
	Ec-00_003810	S15	0.1064039	S16	0.02591183	Autosome	Non-biased	YES	YES
	Ec-00_003820	S15	0.00662067	S15	0	Autosome	Non-biased	NO	NO
	Ec-00_003830	S14	0.97666275	S13	0.53501353	Autosome	Non-biased	YES	YES
	Ec-00_003840	S15	0	S15	0	Autosome	Non-biased	NO	NO
	Ec-00_003850	S16	0	S16	0	Autosome	Non-biased	NO	YES
	Ec-00_003860	S16	2.54212578	S15	0.32254611	Autosome	FBG	YES	YES
	Ec-00_003870	S15	0.75829021	S15	0.18737261	Autosome	Non-biased	NO	YES
	Ec-00_003880	S16	0.11398323	S16	0.19506407	Autosome	Non-biased	NO	YES
	Ec-00_003890	S13	0.59988443	S15	0.27081725	Autosome	Non-biased	YES	YES
	Ec-00_003900	S14	0.62444646	S15	0.76967383	Autosome	Non-biased	YES	YES
	Ec-00_003910	S13	5.84126323	S13	9.5314219	Autosome	Non-biased	NO	NO
	Ec-00_003920	S13	1.08288632	S15	1.74710326	Autosome	Non-biased	YES	NO
	Ec-00_003930	S14	1.62353381	S16	0.94549258	Autosome	Non-biased	YES	YES
	Ec-00_003940	S16	4.42756541	S16	0.70916078	Autosome	FBG	NO	YES
	Ec-00_003950	S16	0.26306131	S16	0.06959826	Autosome	Non-biased	NO	YES
	Ec-00_003960	S14	3.36521265	S14	1.11556405	Autosome	FBG	NO	YES
	Ec-00_003970	S16	6.45966498	S16	8.63428844	Autosome	Non-biased	NO	NO
	Ec-00_003980	S15	1.23405368	S16	0	Autosome	Non-biased	YES	NO
	Ec-00_003990	S16	0	S16	0	Autosome	Non-biased	NO	YES
	Ec-00_004000	S16	0	S16	0	Autosome	Non-biased	NO	YES
	Ec-00_004010	S15	2.14418767	S16	3.21518126	Autosome	Non-biased	YES	YES
	Ec-00_004015	S16	137.006173	S16	123.843905	Autosome	Non-biased	NO	NO
	Ec-00_004020	S15	0.4403272	S15	0.51897838	Autosome	Non-biased	NO	YES
	Ec-00_004030	S7	4.34279708	S14	0.79779898	Autosome	FBG	YES	NO
	Ec-00_004040	S15	0.00653437	S15	0.00802285	Autosome	Non-biased	NO	YES
	Ec-00_004050	S16	4.30317328	S14	3.67102391	Autosome	Non-biased	YES	YES
	Ec-00_004060	S15	0.22237962	S15	0.0909584	Autosome	Non-biased	NO	YES
	Ec-00_004070	S15	41.976313	S15	44.0296677	Autosome	Non-biased	NO	YES
	Ec-00_004080	S16	0	S16	0	Autosome	Non-biased	NO	YES
	Ec-00_004090	S16	0	S16	0	Autosome	Non-biased	NO	YES
	Ec-00_004100	S16	0.14351957	S15	0.32933477	Autosome	Non-biased	YES	YES
	Ec-00_004105	S16	24.6217786	S16	6.3168713	Autosome	FBG	NO	NO
	Ec-00_004110	S15	0.05173421	S14	0.0527891	Autosome	Non-biased	YES	NO
	Ec-00_004120	S16	0	S15	0	Autosome	Non-biased	YES	NO
	Ec-00_004125	S14	3.2210828	S13	1.6996261	Autosome	Non-biased	YES	NO
	Ec-00_004130	S15	15.5161743	S16	32.737821	Autosome	MBG	YES	YES
	Ec-00_004140	S13	0.47280783	S13	0.2289152	Autosome	Non-biased	NO	YES
	Ec-00_004150	S13	0.61598937	S16	0.33036135	Autosome	Non-biased	YES	YES
	Ec-00_004160	S16	76.5073773	S16	24.8106654	Autosome	FBG	NO	YES
	Ec-00_004170	S16	4.02536763	S16	0	Autosome	Non-biased	NO	NO
	Ec-00_004180	S15	0.38621364	S15	0.1011059	Autosome	Non-biased	NO	YES
	Ec-00_004190	S13	0.02974389	S16	0.10955796	Autosome	Non-biased	YES	YES
	Ec-00_004200	S16	0	S16	0	Autosome	Non-biased	NO	YES
	Ec-00_004210	S14	3.25705644	S14	0.648816	Autosome	FBG	NO	YES
	Ec-00_004220	S14	1.95305832	S14	0.83288884	Autosome	Non-biased	NO	YES
	Ec-00_004225	S15	3.56455442	S15	2.64178386	Autosome	Non-biased	NO	NO
	Ec-00_004230	S15	1.33244679	S15	0.75156331	Autosome	Non-biased	NO	YES
	Ec-00_004235	S15	19.8334555	S14	10.6958121	Autosome	Non-biased	YES	NO
	Ec-00_004240	S15	0.12674249	S15	0.25865367	Autosome	Non-biased	NO	YES
	Ec-00_004250	S14	21.9705883	S14	21.7734995	Autosome	Non-biased	NO	YES
	Ec-00_004260	S16	0.36666902	S15	0.12776492	Autosome	Non-biased	YES	YES
	Ec-00_004270	S15	381.775018	S14	298.768469	Autosome	Non-biased	YES	YES
	Ec-00_004280	S9	23.6659272	S9	19.9993778	Autosome	Non-biased	NO	NO
	Ec-00_004290	S10	50.1861475	S10	42.8004702	Autosome	Non-biased	NO	NO
	Ec-00_004300	S3	4.16798772	S3	4.25992392	Autosome	Non-biased	NO	NO
	Ec-00_004310	S3	8.5764409	S3	8.22006498	Autosome	Non-biased	NO	NO
	Ec-00_004320	S4	8.3146924	S4	9.5116774	Autosome	Non-biased	NO	YES
	Ec-00_004330	S1	4.42054003	S5	2.20320358	Autosome	Non-biased	YES	NO
	Ec-00_004360	S16	0	S16	0	Autosome	Non-biased	NO	YES
	Ec-00_004370	S15	0.83742057	S15	0.67270951	Autosome	Non-biased	NO	YES
	Ec-00_004375	S15	6.3802349	S16	11.8008417	Autosome	Non-biased	YES	NO
	Ec-00_004380	S15	11.4650893	S15	14.9182743	Autosome	Non-biased	NO	YES
	Ec-00_004390	S16	0	S16	0	Autosome	Non-biased	NO	NO
	Ec-00_004400	S15	0	S15	0	Autosome	Non-biased	NO	YES
	Ec-00_004410	S16	0	S16	0	Autosome	Non-biased	NO	YES
	Ec-00_004420	S14	0	S13	0	Autosome	Non-biased	YES	NO
	Ec-00_004430	S16	0	S16	0	Autosome	Non-biased	NO	NO
	Ec-00_004440	S16	0.01293352	S16	0	Autosome	Non-biased	NO	YES
	Ec-00_004450	S13	7.8063544	S16	7.13672679	Autosome	Non-biased	YES	NO
	Ec-00_004460	S14	38.9067785	S14	49.7772524	Autosome	Non-biased	NO	YES
	Ec-00_004470	S16	0	S15	0	Autosome	Non-biased	YES	NO
	Ec-00_004480	S16	0.14260099	S15	0.23520344	Autosome	Non-biased	YES	NO
	Ec-00_004490	S13	26.5291656	S14	32.5659333	Autosome	Non-biased	YES	NO
	Ec-00_004495	S16	1.11697079	S16	1.08596173	Autosome	Non-biased	NO	NO
	Ec-00_004500	S14	2.85729686	S14	4.5876558	Autosome	Non-biased	NO	YES
	Ec-00_004505	S14	0.0191056	S14	0.05451944	Autosome	Non-biased	NO	NO
	Ec-00_004507	S13	32.9465394	S15	61.983833	Autosome	Non-biased	YES	NO
	Ec-00_004510	S16	4.97292723	S16	1.84420211	Autosome	FBG	NO	NO
	Ec-00_004520	S7	12.0885676	S7	12.7362344	Autosome	Non-biased	NO	YES
	Ec-00_004530	S5	0	S5	0.09132652	Autosome	Non-biased	NO	YES
	Ec-00_004540	S10	3.79028508	S4	2.65040363	Autosome	Non-biased	YES	NO
	Ec-00_004550	S3	5.61266501	S3	5.18038126	Autosome	Non-biased	NO	NO
	Ec-00_004560	S3	6.42136241	S3	8.17385385	Autosome	Non-biased	NO	NO
	Ec-00_004570	S4	0	S4	0	Autosome	Non-biased	NO	NO
	Ec-00_004580	S1	0	S1	0	Autosome	Non-biased	NO	YES
	Ec-00_004590	S4	1.25503542	S4	1.39257838	Autosome	Non-biased	NO	YES
	Ec-00_004600	S2	4.80141121	S2	4.95098497	Autosome	Non-biased	NO	NO
	Ec-00_004610	S3	13.1943246	S3	15.2250348	Autosome	Non-biased	NO	NO
	Ec-00_004620	S3	35.0520698	S3	37.7267192	Autosome	Non-biased	NO	NO
	Ec-00_004630	S3	54.6867262	S3	55.1787468	Autosome	Non-biased	NO	NO
	Ec-00_004640	S3	2.1693723	S3	2.46573817	Autosome	Non-biased	NO	NO
	Ec-00_004650	S3	2.71856736	S8	2.8609947	Autosome	Non-biased	YES	NO
	Ec-00_004670	S15	20.5240123	S15	24.2278339	Autosome	Non-biased	NO	NO
	Ec-00_004680	S14	0.55926321	S14	0.34824085	Autosome	Non-biased	NO	YES
	Ec-00_004690	S15	1.96813356	S14	2.52734105	Autosome	Non-biased	YES	YES
	Ec-00_004700	S14	7.75600234	S13	6.08037546	Autosome	Non-biased	YES	YES
	Ec-00_004720	S16	0	S16	0	Autosome	Non-biased	NO	YES
	Ec-00_004740	S14	0.14039557	S14	0.12058087	Autosome	Non-biased	NO	YES
	Ec-00_004745	S13	0.52002166	S13	0.43892285	Autosome	Non-biased	NO	NO
	Ec-00_004750	S7	6.95690827	S7	9.4697787	Autosome	Non-biased	NO	YES
	Ec-00_004760	S15	41.9841078	S15	58.08303	Autosome	Non-biased	NO	NO
	Ec-00_004770	S15	5.02033364	S15	11.766371	Autosome	Non-biased	NO	YES
	Ec-00_004780	S15	8.90624887	S15	12.1751878	Autosome	Non-biased	NO	YES
	Ec-00_004790	S14	4.53072486	S14	5.09384189	Autosome	Non-biased	NO	YES
	Ec-00_004800	S15	20.8235199	S14	32.8795321	Autosome	Non-biased	YES	YES
	Ec-00_004810	S15	4.35363181	S15	5.82607936	Autosome	Non-biased	NO	NO
	Ec-00_004820	S13	5.82958593	S13	6.41247216	Autosome	Non-biased	NO	YES
	Ec-00_004830	S16	0	S16	0.0113581	Autosome	Non-biased	NO	YES
	Ec-00_004840	S16	0.00883245	S16	0	Autosome	Non-biased	NO	YES
	Ec-00_004850	S16	0	S16	0	Autosome	Non-biased	NO	YES
	Ec-00_004860	S14	2.98506221	S14	1.42916397	Autosome	FBG	NO	YES
	Ec-00_004870	S13	0.02217956	S13	0.00586806	Autosome	Non-biased	NO	YES
	Ec-00_004885	S16	19.1340716	S16	3.00420293	Autosome	FBG	NO	NO
	Ec-00_004887	S13	0.25809464	S14	0.16422348	Autosome	Non-biased	YES	NO
	Ec-00_004890	S16	0.26958503	S16	0.13499599	Autosome	Non-biased	NO	YES
	Ec-00_004900	S14	0.54845635	S16	0.09515017	Autosome	Non-biased	YES	NO
	Ec-00_004910	S14	28.131878	S7	27.7165378	Autosome	Non-biased	YES	YES
	Ec-00_004920	S15	1.39925822	S15	1.10605207	Autosome	Non-biased	NO	YES
	Ec-00_004940	S14	3.59909738	S14	4.21372146	Autosome	Non-biased	NO	YES
	Ec-00_004950	S16	5.7481298	S16	4.72168231	Autosome	Non-biased	NO	NO
	Ec-00_004960	S13	4.560275	S13	5.78428681	Autosome	Non-biased	NO	YES
	Ec-00_004970	S16	0.65912365	S16	0.54414216	Autosome	Non-biased	NO	YES
	Ec-00_004980	S16	1.7602426	S16	0.12083488	Autosome	Non-biased	NO	YES
	Ec-00_004985	S16	0.29877623	S16	0	Autosome	Non-biased	NO	NO
	Ec-00_004990	S16	0	S16	0	Autosome	Non-biased	NO	NO
	Ec-00_004995	S16	0.07285955	S16	0.04306724	Autosome	Non-biased	NO	NO
	Ec-00_005000	S15	14.0165416	S14	11.9881214	Autosome	Non-biased	YES	YES
	Ec-00_005010	S16	4.14150555	S13	2.62061554	Autosome	Non-biased	YES	YES
	Ec-00_005020	S14	0.91688481	S14	0.43102286	Autosome	FBG	NO	YES
	Ec-00_005025	S16	0	S15	0	Autosome	Non-biased	YES	NO
	Ec-00_005030	S15	4.90607996	S14	2.90638229	Autosome	Non-biased	YES	YES
	Ec-00_005040	S15	2.07418121	S15	1.82557166	Autosome	Non-biased	NO	YES
	Ec-00_005050	S16	0	S16	0	Autosome	Non-biased	NO	NO
	Ec-00_005060	S16	0.01465011	S16	0	Autosome	Non-biased	NO	NO
	Ec-00_005070	S16	2.24973673	S16	2.63186447	Autosome	Non-biased	NO	NO
	Ec-00_005080	S16	0	S16	0	Autosome	Non-biased	NO	NO
	Ec-00_005090	S16	0	S16	0	Autosome	Non-biased	NO	YES
	Ec-00_005100	S16	0	S16	0	Autosome	Non-biased	NO	NO
	Ec-00_005115	S14	8.99642689	S14	9.68924019	Autosome	Non-biased	NO	NO
	Ec-00_005120	S14	0.08866791	S15	0.09094273	Autosome	Non-biased	YES	YES
	Ec-00_005130	S15	0.34868911	S14	0.19529357	Autosome	Non-biased	YES	NO
	Ec-00_005140	S2	330.738211	S2	390.235182	Autosome	Non-biased	NO	YES
	Ec-00_005150	S3	3.48903161	S3	4.3043681	Autosome	Non-biased	NO	NO
	Ec-00_005160	S16	28.5076627	S15	17.2532976	Autosome	Non-biased	YES	YES
	Ec-00_005170	S3	1.19135501	S8	0.99544382	Autosome	Non-biased	YES	NO
	Ec-00_005180	S1	9.28196989	S10	7.21369378	Autosome	Non-biased	YES	YES
	Ec-00_005190	S3	3.10560413	S8	3.88686365	Autosome	Non-biased	YES	YES
	Ec-00_005200	S3	4.83905194	S4	5.57414243	Autosome	Non-biased	YES	NO
	Ec-00_005210	S3	14.9351325	S3	14.5142692	Autosome	Non-biased	NO	NO
	Ec-00_005220	S3	9.96206618	S3	12.181858	Autosome	Non-biased	NO	NO
	Ec-00_005230	S3	11.4520853	S3	12.8779884	Autosome	Non-biased	NO	NO
	Ec-00_005240	S3	1.04310144	S3	0.99133671	Autosome	Non-biased	NO	NO
	Ec-00_005250	S14	7.54999902	S14	2.15105077	Autosome	FBG	NO	YES
	Ec-00_005260	S16	0	S16	0	Autosome	Non-biased	NO	YES
	Ec-00_005270	S13	0.04877764	S15	0.03688502	Autosome	Non-biased	YES	YES
	Ec-00_005275	S16	0	S16	0	Autosome	Non-biased	NO	NO
	Ec-00_005280	S13	0.93463129	S14	0.94241969	Autosome	Non-biased	YES	NO
	Ec-00_005285	S4	225.156235	S7	240.16752	Autosome	Non-biased	YES	NO
	Ec-00_005290	S16	6.83448994	S16	3.77187042	Autosome	Non-biased	NO	YES
	Ec-00_005300	S16	10.8542692	S16	5.70388358	Autosome	Non-biased	NO	NO
	Ec-00_005310	S15	74.5936172	S15	86.5370313	Autosome	Non-biased	NO	NO
	Ec-00_005320	S15	0.73662385	S15	2.45091969	Autosome	MBG	NO	YES
	Ec-00_005325	S8	29.8766246	S3	22.4941373	Autosome	Non-biased	YES	NO
	Ec-00_005327	S3	6.68222007	S3	5.43895659	Autosome	Non-biased	NO	NO
	Ec-00_005330	S16	1.55504647	S15	0.24872946	Autosome	Non-biased	YES	YES
	Ec-00_005340	S16	0	S16	0	Autosome	Non-biased	NO	NO
	Ec-00_005350	S16	0	S16	0	Autosome	Non-biased	NO	NO
	Ec-00_005360	S16	0	S16	0	Autosome	Non-biased	NO	NO
	Ec-00_005370	S14	0.12594083	S15	0.08771067	Autosome	Non-biased	YES	NO
	Ec-00_005380	S15	0.19366482	S15	0.16275285	Autosome	Non-biased	NO	YES
	Ec-00_005390	S14	4.90341632	S14	4.41184155	Autosome	Non-biased	NO	NO
	Ec-00_005400	S14	0.28395113	S14	0.16516657	Autosome	Non-biased	NO	YES
	Ec-00_005410	S3	51.3987006	S8	55.6314964	Autosome	Non-biased	YES	YES
	Ec-00_005420	S1	0.80693676	S1	2.11381552	Autosome	Non-biased	NO	NO
	Ec-00_005430	S3	1.09186439	S3	1.68707075	Autosome	Non-biased	NO	YES
	Ec-00_005440	S1	4.15279842	S1	4.02669023	Autosome	Non-biased	NO	NO
	Ec-00_005450	S3	7.45686844	S3	7.00064368	Autosome	Non-biased	NO	NO
	Ec-00_005460	S3	21.6564413	S3	27.6453223	Autosome	Non-biased	NO	NO
	Ec-00_005470	S1	1.35451621	S1	2.82428276	Autosome	Non-biased	NO	NO
	Ec-00_005475	S5	10.5846734	S1	12.2673338	Autosome	Non-biased	YES	NO
	Ec-00_005480	S16	1.75876441	S15	1.09061598	Autosome	Non-biased	YES	YES
	Ec-00_005490	S13	0.55809181	S15	0.30308384	Autosome	Non-biased	YES	YES
	Ec-00_005500	S16	0	S16	0	Autosome	Non-biased	NO	YES
	Ec-00_005510	S16	12.2614686	S16	2.86170087	Autosome	FBG	NO	NO
	Ec-00_005520	S14	0.64298065	S14	0.43151573	Autosome	Non-biased	NO	YES
	Ec-00_005530	S9	10.0261445	S7	11.2556063	Autosome	Non-biased	YES	YES
	Ec-00_005540	S3	5.05483185	S3	4.97313368	Autosome	Non-biased	NO	NO
	Ec-00_005550	S1	3.86229529	S3	3.20528903	Autosome	Non-biased	YES	NO
	Ec-00_005560	S3	198.574144	S3	235.96067	Autosome	Non-biased	NO	NO
	Ec-00_005570	S1	8.32157709	S3	9.81260287	Autosome	Non-biased	YES	NO
	Ec-00_005580	S3	11.6681448	S4	16.2248531	Autosome	Non-biased	YES	NO
	Ec-00_005590	S9	15.737924	S9	8.43754794	Autosome	Non-biased	NO	NO
	Ec-00_005610	S4	62.7810133	S4	72.0370956	Autosome	Non-biased	NO	NO
	Ec-00_005620	S7	10.2050949	S7	10.1141186	Autosome	Non-biased	NO	YES
	Ec-00_005630	S7	3.41080791	S7	2.75608608	Autosome	Non-biased	NO	NO
	Ec-00_005640	S3	6.97259179	S3	8.79841854	Autosome	Non-biased	NO	NO
	Ec-00_005650	S13	4.04018204	S5	6.18587059	Autosome	Non-biased	YES	YES
	Ec-00_005660	S3	18.3821542	S3	23.7503774	Autosome	Non-biased	NO	NO
	Ec-00_005670	S15	0	S15	0	Autosome	Non-biased	NO	NO
	Ec-00_005690	S16	0	S16	0	Autosome	Non-biased	NO	YES
	Ec-00_005700	S16	0.01332246	S16	0	Autosome	Non-biased	NO	YES
	Ec-00_005710	S15	0	S15	0	Autosome	Non-biased	NO	YES
	Ec-00_005720	S14	0	S15	0	Autosome	Non-biased	YES	YES
	Ec-00_005730	S14	0	S14	0	Autosome	Non-biased	NO	YES
	Ec-00_005740	S14	0	S14	0	Autosome	Non-biased	NO	YES
	Ec-00_005745	S15	0	S15	0	Autosome	Non-biased	NO	NO
	Ec-00_005750	S14	0.16733921	S7	0.1616288	Autosome	Non-biased	YES	YES
	Ec-00_005760	S5	0.707203	S1	0.8675721	Autosome	Non-biased	YES	NO
	Ec-00_005770	S4	22.0004475	S4	23.2799793	Autosome	Non-biased	NO	NO
	Ec-00_005780	S3	47.4280182	S4	42.3287279	Autosome	Non-biased	YES	NO
	Ec-00_005790	S3	8.16166749	S3	8.30184551	Autosome	Non-biased	NO	NO
	Ec-00_005800	S8	4.08613901	S3	3.95474921	Autosome	Non-biased	YES	NO
	Ec-00_005810	S7	0	S7	0	Autosome	Non-biased	NO	YES
	Ec-00_005820	S9	5.13689021	S7	2.97029915	Autosome	Non-biased	YES	NO
	Ec-00_005830	S13	720.838716	S13	973.434748	Autosome	Non-biased	NO	YES
	Ec-00_005840	S16	0	S13	0	Autosome	Non-biased	YES	YES
	Ec-00_005850	S1	35.2673178	S3	52.9436194	Autosome	Non-biased	YES	NO
	Ec-00_005860	S14	0.25023473	S13	0.19341055	Autosome	Non-biased	YES	YES
	Ec-00_005870	S15	0	S15	0	Autosome	Non-biased	NO	YES
	Ec-00_005880	S14	0.93715739	S14	0.23881771	Autosome	FBG	NO	YES
	Ec-00_005890	S3	1.12376941	S3	1.29686924	Autosome	Non-biased	NO	NO
	Ec-00_005900	S3	31.686016	S3	32.9607871	Autosome	Non-biased	NO	NO
	Ec-00_005910	S1	20.4534387	S9	22.3529484	Autosome	Non-biased	YES	NO
	Ec-00_005920	S1	10.2893117	S3	14.4068015	Autosome	Non-biased	YES	NO
	Ec-00_005930	S3	31.5342736	S3	27.5506368	Autosome	Non-biased	NO	NO
	Ec-00_005940	S3	92.3705945	S3	56.3064242	Autosome	Non-biased	NO	NO
	Ec-00_005950	S3	96.0566681	S8	80.4306357	Autosome	Non-biased	YES	NO
	Ec-00_005960	S3	7.94281547	S8	6.20558215	Autosome	Non-biased	YES	NO
	Ec-00_005970	S12	15.8841758	S15	20.0062836	Autosome	Non-biased	YES	NO
	Ec-00_005980	S14	0.03852817	S15	0	Autosome	Non-biased	YES	YES
	Ec-00_005990	S15	0.0074331	S16	0.0091263	Autosome	Non-biased	YES	YES
	Ec-00_006000	S15	0	S15	0.0099971	Autosome	Non-biased	NO	YES
	Ec-00_006010	S16	0	S16	0	Autosome	Non-biased	NO	YES
	Ec-00_006020	S15	0.38500496	S15	1.60112582	Autosome	Non-biased	NO	YES
	Ec-00_006030	S1	0	S1	0	Autosome	Non-biased	NO	YES
	Ec-00_006040	S4	3.67077777	S4	3.38738615	Autosome	Non-biased	NO	YES
	Ec-00_006060	S16	0	S16	0	Autosome	Non-biased	NO	YES
	Ec-00_006070	S13	0	S13	0	Autosome	Non-biased	NO	YES
	Ec-00_006080	S14	0.03087193	S14	0.03458398	Autosome	Non-biased	NO	YES
	Ec-00_006090	S14	0	S14	0	Autosome	Non-biased	NO	YES
	Ec-00_006100	S14	0.05076542	S14	0.17392153	Autosome	Non-biased	NO	YES
	Ec-00_006110	S14	1.35519886	S14	0.407649	Autosome	FBG	NO	YES
	Ec-00_006120	S15	0	S15	0	Autosome	Non-biased	NO	YES
	Ec-00_006130	S15	0	S15	0	Autosome	Non-biased	NO	YES
	Ec-00_006140	S15	0	S15	0	Autosome	Non-biased	NO	NO
	Ec-00_006170	S15	0.11650267	S15	0.05117343	Autosome	Non-biased	NO	YES
	Ec-00_006180	S15	0.16149345	S15	0.32003578	Autosome	Non-biased	NO	YES
	Ec-00_006190	S15	0.46327268	S15	0.17545763	Autosome	Non-biased	NO	YES
	Ec-00_006200	S15	0	S14	0	Autosome	Non-biased	YES	YES
	Ec-00_006210	S15	0	S15	0	Autosome	Non-biased	NO	NO
	Ec-00_006220	S15	0	S16	0	Autosome	Non-biased	YES	NO
	Ec-00_006230	S15	0	S16	0	Autosome	Non-biased	YES	NO
	Ec-00_006240	S13	0.01456979	S14	0.00770947	Autosome	Non-biased	YES	YES
	Ec-00_006250	S13	0	S13	0	Autosome	Non-biased	NO	NO
	Ec-00_006260	S13	0	S13	0	Autosome	Non-biased	NO	YES
	Ec-00_006270	S15	17.9365972	S15	3.37008758	Autosome	FBG	NO	YES
	Ec-00_006280	S14	116.889965	S15	60.2183035	Autosome	Non-biased	YES	YES
	Ec-00_006290	S15	0.22794751	S15	0.1207833	Autosome	Non-biased	NO	YES
	Ec-00_006310	S7	1221.93639	S7	717.739857	Autosome	Non-biased	NO	YES
	Ec-00_006320	S2	0.63249549	S12	0.64321562	Autosome	Non-biased	YES	NO
	Ec-00_006330	S16	0.02869509	S13	0.06198889	Autosome	Non-biased	YES	NO
	Ec-00_006350	S7	430.969321	S7	214.722329	Autosome	FBG	NO	YES
	Ec-00_006360	S15	710.473589	S15	979.701718	Autosome	Non-biased	NO	YES
	Ec-00_006370	S14	0	S14	0	Autosome	Non-biased	NO	NO
	Ec-00_006380	S14	0	S14	0	Autosome	Non-biased	NO	NO
	Ec-00_006390	S16	0.20973349	S15	0.09341669	Autosome	Non-biased	YES	YES
	Ec-00_006400	S14	1.13074987	S14	0.70860957	Autosome	Non-biased	NO	YES
	Ec-00_006420	S4	25.2381012	S9	25.2176053	Autosome	Non-biased	YES	NO
	Ec-00_006430	S1	4.81463901	S1	4.84344782	Autosome	Non-biased	NO	YES
	Ec-00_006440	S14	3.61331281	S15	4.73394807	Autosome	Non-biased	YES	YES
	Ec-00_006450	S15	0	S13	0	Autosome	Non-biased	YES	YES
	Ec-00_006460	S15	201.30179	S16	205.805466	Autosome	Non-biased	YES	NO
	Ec-00_006470	S4	2.58471549	S9	2.55385414	Autosome	Non-biased	YES	NO
	Ec-00_006480	S14	59.4839954	S14	53.0426494	Autosome	Non-biased	NO	YES
	Ec-00_006490	S14	0.51150817	S14	0.25143153	Autosome	Non-biased	NO	YES
	Ec-00_006500	S16	0.2055276	S16	0.15738993	Autosome	Non-biased	NO	YES
	Ec-00_006510	S15	0	S15	0	Autosome	Non-biased	NO	YES
	Ec-00_006520	S2	3.50020571	S2	3.32914679	Autosome	Non-biased	NO	NO
	Ec-00_006530	S3	9.93143344	S3	10.1764272	Autosome	Non-biased	NO	NO
	Ec-00_006540	S3	56.5961915	S3	69.0998227	Autosome	Non-biased	NO	NO
	Ec-00_006550	S3	15.9303728	S3	17.4700507	Autosome	Non-biased	NO	NO
	Ec-00_006560	S4	9.34770783	S4	10.1272112	Autosome	Non-biased	NO	NO
	Ec-00_006570	S4	0	S9	0.0074259	Autosome	Non-biased	YES	YES
	Ec-00_006580	S3	0	S4	0	Autosome	Non-biased	YES	NO
	Ec-00_006590	S4	199.080766	S9	144.468791	Autosome	Non-biased	YES	YES
	Ec-00_006600	S11	10.2956936	S14	7.81063848	Autosome	Non-biased	YES	YES
	Ec-00_006610	S9	1.79492732	S9	2.16824223	Autosome	Non-biased	NO	YES
	Ec-00_006620	S4	11.5143755	S4	13.4679448	Autosome	Non-biased	NO	NO
	Ec-00_006625	S13	0.06019468	S13	0.10177037	Autosome	Non-biased	NO	NO
	Ec-00_006630	S3	6.62229813	S3	7.56561768	Autosome	Non-biased	NO	NO
	Ec-00_006645	S3	6.0690781	S3	7.22848152	Autosome	Non-biased	NO	NO
	Ec-00_006650	S3	0	S3	0	Autosome	Non-biased	NO	NO
	Ec-00_006660	S7	58.0788346	S7	51.6532576	Autosome	Non-biased	NO	NO
	Ec-00_006665	S7	15.7788953	S7	8.50955082	Autosome	Non-biased	NO	NO
	Ec-00_006670	S14	12.8332996	S14	11.5004794	Autosome	Non-biased	NO	YES
	Ec-00_006680	S14	1.30433697	S14	1.3913856	Autosome	Non-biased	NO	YES
	Ec-00_006690	S2	50.2985945	S12	56.5326555	Autosome	Non-biased	YES	NO
	Ec-00_006700	S3	67.1224595	S5	69.7994149	Autosome	Non-biased	YES	YES
	Ec-00_006720	S3	2.00667209	S3	2.26154565	Autosome	Non-biased	NO	NO
	Ec-00_006740	S2	0.91529768	S2	1.37838784	Autosome	Non-biased	NO	YES
	Ec-00_006750	S2	0	S2	0	Autosome	Non-biased	NO	NO
	Ec-00_006760	S8	7.00498381	S8	6.5197608	Autosome	Non-biased	NO	NO
	Ec-00_006770	S8	14.1506243	S8	12.3233277	Autosome	Non-biased	NO	NO
	Ec-00_006780	S3	1.50263344	S3	1.00680137	Autosome	Non-biased	NO	NO
	Ec-00_006790	S3	7.25011175	S3	7.57721741	Autosome	Non-biased	NO	NO
	Ec-00_006800	S1	9.62413431	S4	11.4335884	Autosome	Non-biased	YES	YES
	Ec-00_006810	S2	6.31270508	S12	6.78375528	Autosome	Non-biased	YES	NO
	Ec-00_006820	S15	90.6518003	S15	74.737383	Autosome	Non-biased	NO	NO
	Ec-00_006830	S7	8.8160943	S10	6.20275526	Autosome	Non-biased	YES	YES
	Ec-00_006840	S15	43.0151512	S15	27.7664245	Autosome	Non-biased	NO	NO
	Ec-00_006850	S14	21.0363133	S14	12.0507118	Autosome	Non-biased	NO	YES
	Ec-00_006860	S14	18.8987083	S7	12.6725691	Autosome	Non-biased	YES	YES
	Ec-00_006870	S7	6.16791869	S7	4.29289173	Autosome	Non-biased	NO	NO
	Ec-00_006880	S2	11.1051826	S2	11.5870267	Autosome	Non-biased	NO	YES
	Ec-00_006900	S7	44.2342393	S10	36.1511602	Autosome	Non-biased	YES	NO
	Ec-00_006910	S15	0	S15	0	Autosome	Non-biased	NO	NO
	Ec-00_006920	S15	1.01971097	S15	0.46393496	Autosome	Non-biased	NO	YES
	Ec-00_006925	S15	0.31044502	S15	0.92271522	Autosome	Non-biased	NO	NO
	Ec-00_006930	S14	0.152487	S14	0.47053631	Autosome	Non-biased	NO	YES
	Ec-00_006940	S1	20.4302214	S1	17.3841185	Autosome	Non-biased	NO	NO
	Ec-00_006950	S3	29.3491921	S4	39.6087824	Autosome	Non-biased	YES	NO
	Ec-00_006960	S5	7.57413017	S13	3.32222817	Autosome	Non-biased	YES	NO
	Ec-00_006970	S3	1.24833109	S3	1.28445328	Autosome	Non-biased	NO	YES
	Ec-00_006980	S2	0	S2	0	Autosome	Non-biased	NO	NO
	Ec-00_006990	S3	2.12228024	S3	1.50127838	Autosome	Non-biased	NO	NO
	Ec-00_007000	S3	27.8696558	S3	29.0611863	Autosome	Non-biased	NO	NO
	Ec-00_007020	S15	3.65560979	S15	3.75947553	Autosome	Non-biased	NO	NO
	Ec-00_007030	S10	1.14273415	S7	1.06769488	Autosome	Non-biased	YES	NO
	Ec-00_007040	S16	0	S16	0	Autosome	Non-biased	NO	NO
	Ec-00_007050	S3	13.8468978	S3	12.7924578	Autosome	Non-biased	NO	NO
	Ec-00_007060	S12	20.4282749	S2	17.8637025	Autosome	Non-biased	YES	NO
	Ec-00_007070	S2	0	S2	0	Autosome	Non-biased	NO	NO
	Ec-00_007080	S13	3.21606797	S13	0.87106235	Autosome	Non-biased	NO	YES
	Ec-00_007090	S16	0	S16	0	Autosome	Non-biased	NO	YES
	Ec-00_007095	S16	0	S16	0	Autosome	Non-biased	NO	NO
	Ec-00_007097	S16	4.00161065	S16	1.30227204	Autosome	Non-biased	NO	NO
	Ec-00_007098	S16	1.79040028	S16	0.42000201	Autosome	FBG	NO	NO
	Ec-00_007100	S16	4.48488371	S16	2.02262495	Autosome	Non-biased	NO	YES
	Ec-00_007110	S14	545.270779	S14	411.409434	Autosome	Non-biased	NO	YES
	Ec-00_007120	S16	0	S16	0	Autosome	Non-biased	NO	YES
	Ec-00_007130	S14	1.32592494	S14	0.4688872	Autosome	FBG	NO	NO
	Ec-00_007140	S7	7.44997902	S7	8.54602201	Autosome	Non-biased	NO	NO
	Ec-00_007150	S4	89.5153829	S8	66.902125	Autosome	Non-biased	YES	NO
	Ec-00_007160	S2	32.8835417	S2	36.4005885	Autosome	Non-biased	NO	NO
	Ec-00_007180	S15	0.0588712	S13	0.01159958	Autosome	Non-biased	YES	NO
	Ec-00_007190	S15	0.85773696	S15	0.46943481	Autosome	Non-biased	NO	YES
	Ec-00_007200	S15	0	S16	0	Autosome	Non-biased	YES	NO
	Ec-00_007210	S15	1.11789541	S14	0.47198717	Autosome	Non-biased	YES	YES
	Ec-00_007220	S16	0	S16	0	Autosome	Non-biased	NO	YES
	Ec-00_007230	S16	0.14945845	S16	0.24640377	Autosome	Non-biased	NO	YES
	Ec-00_007240	S15	3.08625729	S15	2.26585975	Autosome	Non-biased	NO	YES
	Ec-00_007245	S15	0	S15	0	Autosome	Non-biased	NO	NO
	Ec-00_007250	S15	1.91018801	S15	2.1630284	Autosome	Non-biased	NO	NO
	Ec-00_007260	S14	0	S14	0.01496284	Autosome	Non-biased	NO	YES
	Ec-00_007270	S13	7.89928565	S14	9.86150296	Autosome	Non-biased	YES	NO
	Ec-00_007280	S15	32.1119235	S15	31.3173551	Autosome	Non-biased	NO	YES
	Ec-00_007290	S10	0.77417505	S10	0.61603265	Autosome	Non-biased	NO	YES
	Ec-00_007300	S14	8.18756447	S7	8.52551363	Autosome	Non-biased	YES	NO
	Ec-00_007310	S7	0.77930905	S10	0.88351364	Autosome	Non-biased	YES	NO
	Ec-00_007320	S3	22.4996079	S3	23.4492539	Autosome	Non-biased	NO	NO
	Ec-00_007330	S1	184.305466	S3	211.326419	Autosome	Non-biased	YES	NO
	Ec-00_007340	S3	223.888343	S3	251.859442	Autosome	Non-biased	NO	NO
	Ec-00_007350	S1	18.2607834	S1	23.425193	Autosome	Non-biased	NO	NO
	Ec-00_007360	S13	1.12952877	S13	0.29883998	Autosome	Non-biased	NO	YES
	Ec-00_007370	S14	3.89184063	S15	4.01865896	Autosome	Non-biased	YES	YES
	Ec-00_007380	S1	30.1933556	S3	26.3803288	Autosome	Non-biased	YES	YES
	Ec-00_007390	S3	2.65317546	S3	2.83128325	Autosome	Non-biased	NO	NO
	Ec-00_007400	S16	0	S16	0	Autosome	Non-biased	NO	NO
	Ec-00_007410	S14	8.11089583	S14	8.08949743	Autosome	Non-biased	NO	NO
	Ec-00_007420	S15	2.49046943	S15	7.6133234	Autosome	MBG	NO	YES
	Ec-00_007430	S15	1.41461708	S15	1.19354642	Autosome	Non-biased	NO	NO
	Ec-00_007440	S14	1.18024224	S14	3.26085969	Autosome	MBG	NO	NO
	Ec-00_007450	S16	0.04263531	S15	0.02833922	Autosome	Non-biased	YES	YES
	Ec-00_007460	S16	17.3865216	S16	6.33313725	Autosome	FBG	NO	YES
	Ec-00_007470	S15	0.26068577	S14	0.06175191	Autosome	Non-biased	YES	YES
	Ec-00_007480	S10	1.28844053	S8	2.70255455	Autosome	MBG	YES	NO
	Ec-00_007490	S15	0	S15	0	Autosome	Non-biased	NO	NO
	Ec-00_007500	S15	0	S16	0	Autosome	Non-biased	YES	NO
	Ec-00_007510	S15	0	S15	0	Autosome	Non-biased	NO	NO
	Ec-00_007520	S15	0	S15	0	Autosome	Non-biased	NO	NO
	Ec-00_007530	S7	3.02812101	S7	2.44678867	Autosome	Non-biased	NO	NO
	Ec-00_007540	S7	1.78486738	S10	1.82633903	Autosome	Non-biased	YES	YES
	Ec-00_007550	S1	2.60907832	S1	2.38260711	Autosome	Non-biased	NO	YES
	Ec-00_007560	S14	0.77826377	S14	0.80985344	Autosome	Non-biased	NO	YES
	Ec-00_007570	S15	0	S15	0	Autosome	Non-biased	NO	YES
	Ec-00_007580	S16	3.60681071	S16	1.36649958	Autosome	Non-biased	NO	NO
	Ec-00_007590	S3	4.84015223	S3	4.53297288	Autosome	Non-biased	NO	NO
	Ec-00_007600	S7	14.472028	S7	15.9373145	Autosome	Non-biased	NO	YES
	Ec-00_007610	S14	18.1276186	S14	16.330227	Autosome	Non-biased	NO	NO
	Ec-00_007620	S15	0	S15	0.03373385	Autosome	Non-biased	NO	YES
	Ec-00_007630	S14	4.28050606	S14	0.40651172	Autosome	FBG	NO	NO
	Ec-00_007640	S7	8.9438891	S7	7.5301564	Autosome	Non-biased	NO	YES
	Ec-00_007650	S16	1.63762853	S14	2.70079619	Autosome	Non-biased	YES	YES
	Ec-00_007660	S13	0.02710539	S14	0.03153561	Autosome	Non-biased	YES	YES
	Ec-00_007670	S15	0	S15	0	Autosome	Non-biased	NO	NO
	Ec-00_007690	S7	0.00616381	S10	0.01886849	Autosome	Non-biased	YES	YES
	Ec-00_007710	S2	88.750885	S2	103.097053	Autosome	Non-biased	NO	YES
	Ec-00_007720	S3	282.962515	S8	207.136434	Autosome	Non-biased	YES	NO
	Ec-00_007730	S1	21.5139955	S10	23.2537869	Autosome	Non-biased	YES	NO
	Ec-00_007740	S3	18.6632124	S8	18.6370064	Autosome	Non-biased	YES	NO
	Ec-00_007750	S10	4.6761405	S10	6.42875564	Autosome	Non-biased	NO	NO
	Ec-00_007755	S16	0.16794064	S16	0.12762043	Autosome	Non-biased	NO	NO
	Ec-00_007760	S16	0	S16	0	Autosome	Non-biased	NO	YES
	Ec-00_007765	S16	0.26172581	S16	0.30562892	Autosome	Non-biased	NO	NO
	Ec-00_007767	S16	1.01169592	S13	0.11374414	Autosome	Non-biased	YES	NO
	Ec-00_007768	S16	0	S16	0	Autosome	Non-biased	NO	NO
	Ec-00_007770	S15	0.35750122	S15	0.40750522	Autosome	Non-biased	NO	NO
	Ec-00_007780	S4	52.6109709	S4	53.04591	Autosome	Non-biased	NO	NO
	Ec-00_007790	S16	5971.92627	S16	6814.80638	Autosome	Non-biased	NO	NO
	Ec-00_007800	S3	8.18688575	S15	7.36820622	Autosome	Non-biased	YES	NO
	Ec-00_007810	S5	2.74517318	S10	2.44079793	Autosome	Non-biased	YES	NO
	Ec-00_007820	S3	8.10142522	S3	8.44312354	Autosome	Non-biased	NO	NO
	Ec-00_007840	S15	14.6946923	S16	15.2924729	Autosome	Non-biased	YES	NO
	Ec-00_007845	S10	0.04859535	S14	0.05047013	Autosome	Non-biased	YES	NO
	Ec-00_007847	S10	0.96438954	S14	0.76373581	Autosome	Non-biased	YES	NO
	Ec-00_007848	S15	0	S15	0	Autosome	Non-biased	NO	NO
	Ec-00_007850	S15	6.33893077	S15	5.41900769	Autosome	Non-biased	NO	YES
	Ec-00_007860	S16	0	S16	0	Autosome	Non-biased	NO	NO
	Ec-00_007865	S14	165.189567	S14	226.518824	Autosome	Non-biased	NO	NO
	Ec-00_007870	S14	1.94647554	S13	3.79093404	Autosome	Non-biased	YES	YES
	Ec-00_007880	S14	3.41306851	S14	5.96532284	Autosome	Non-biased	NO	YES
	Ec-00_007890	S16	0	S16	0	Autosome	Non-biased	NO	NO
	Ec-00_007900	S7	22.0327441	S7	25.8831841	Autosome	Non-biased	NO	NO
	Ec-00_007910	S14	0.01177326	S14	0.0748933	Autosome	Non-biased	NO	YES
	Ec-00_007920	S15	5.03831019	S15	5.55167542	Autosome	Non-biased	NO	YES
	Ec-00_007930	S16	0	S16	0	Autosome	Non-biased	NO	NO
	Ec-00_007940	S15	0.0861568	S15	0.06204041	Autosome	Non-biased	NO	YES
	Ec-00_007950	S16	0	S16	0	Autosome	Non-biased	NO	NO
	Ec-00_007960	S13	0.01899946	S15	0.06509183	Autosome	Non-biased	YES	YES
	Ec-00_007970	S16	0	S16	0	Autosome	Non-biased	NO	YES
	Ec-00_007980	S10	0.42226463	S10	0.38795989	Autosome	Non-biased	NO	YES
	Ec-00_007990	S10	27.7371104	S10	27.4055743	Autosome	Non-biased	NO	YES
	Ec-00_008000	S16	5.28105751	S15	5.02621694	Autosome	Non-biased	YES	YES
	Ec-00_008010	S14	0.45528837	S14	1.68704788	Autosome	MBG	NO	NO
	Ec-00_008020	S15	0.07651165	S15	0.02767544	Autosome	Non-biased	NO	NO
	Ec-00_008030	S14	0.00808562	S15	0.00992746	Autosome	Non-biased	YES	YES
	Ec-00_008040	S16	266.812606	S15	354.93412	Autosome	Non-biased	YES	YES
	Ec-00_008050	S3	524.600306	S3	702.925871	Autosome	Non-biased	NO	NO
	Ec-00_008060	S3	112.199016	S3	117.119429	Autosome	Non-biased	NO	NO
	Ec-00_008070	S13	0.79462623	S14	0.12274075	Autosome	FBG	YES	YES
	Ec-00_008080	S15	15.0536995	S16	16.5438154	Autosome	Non-biased	YES	YES
	Ec-00_008090	S2	76.8541144	S16	52.252561	Autosome	Non-biased	YES	YES
	Ec-00_008110	S4	152.268355	S8	115.873403	Autosome	Non-biased	YES	YES
	Ec-00_008130	S1	0.25944332	S15	0.25171618	Autosome	Non-biased	YES	YES
	Ec-00_008140	S13	0.02880049	S15	0	Autosome	Non-biased	YES	YES
	Ec-00_008145	S7	0	S7	0	Autosome	Non-biased	NO	NO
	Ec-00_008150	S7	2.54850496	S7	2.97424349	Autosome	Non-biased	NO	YES
	Ec-00_008157	S16	0.63719866	S16	1.07070297	Autosome	Non-biased	NO	NO
	Ec-00_008160	S16	0	S16	0	Autosome	Non-biased	NO	YES
	Ec-00_008170	S15	1665.50714	S15	2978.98047	Autosome	Non-biased	NO	YES
	Ec-00_008175	S16	6.68757	S13	13.7596771	Autosome	MBG	YES	NO
	Ec-00_008177	S13	3.71390805	S13	5.82611168	Autosome	Non-biased	NO	NO
	Ec-00_008180	S16	0	S13	0	Autosome	Non-biased	YES	NO
	Ec-00_008190	S12	16.1090529	S12	19.8755492	Autosome	Non-biased	YES	YES
	Ec-00_008200	S2	3.17570189	S2	2.7941594	Autosome	Non-biased	NO	NO
	Ec-00_008210	S1	0.39597029	S8	0.38046152	Autosome	Non-biased	YES	NO
	Ec-00_008215	S15	0.51364718	S15	0.33817895	Autosome	Non-biased	NO	NO
	Ec-00_008220	S16	0	S15	0.01974215	Autosome	Non-biased	YES	YES
	Ec-00_008230	S12	2.83622491	S8	1.79754177	Autosome	Non-biased	YES	YES
	Ec-00_008240	S15	3.95961357	S16	2.67795706	Autosome	Non-biased	YES	YES
	Ec-00_008250	S10	3.02382724	S14	2.5299683	Autosome	Non-biased	YES	YES
	Ec-00_008255	S14	2.65064539	S15	3.64397679	Autosome	Non-biased	YES	NO
	Ec-00_008260	S16	0.18143038	S16	0.65034362	Autosome	Non-biased	NO	NO
	Ec-00_008270	S16	5.93468643	S13	12.9692516	Autosome	MBG	YES	NO
	Ec-00_008280	S14	1.81774923	S13	1.0493988	Autosome	Non-biased	YES	NO
	Ec-00_008290	S9	13.1599854	S9	14.5637234	Autosome	Non-biased	NO	NO
	Ec-00_008300	S14	0.29704821	S14	0.09095219	Autosome	Non-biased	NO	YES
	Ec-00_008310	S13	0	S10	0	Autosome	Non-biased	YES	YES
	Ec-00_008320	S11	1.42080203	S10	1.01212958	Autosome	Non-biased	YES	YES
	Ec-00_008330	S16	0.23159138	S16	0.28240417	Autosome	Non-biased	NO	YES
	Ec-00_008340	S1	2.3566556	S1	2.01309243	Autosome	Non-biased	NO	NO
	Ec-00_008350	S3	20.8809591	S9	22.148326	Autosome	Non-biased	YES	NO
	Ec-00_008360	S14	0.01645798	S13	0.03145745	Autosome	Non-biased	YES	YES
	Ec-00_008370	S14	0.11468991	S14	0.05575327	Autosome	Non-biased	NO	NO
	Ec-00_008380	S14	1.91948823	S13	1.22608152	Autosome	Non-biased	YES	YES
	Ec-00_008400	S16	1.54054038	S15	1.37733447	Autosome	Non-biased	YES	YES
	Ec-00_008410	S13	0.29465568	S13	0.17652849	Autosome	Non-biased	NO	NO
	Ec-00_008420	S2	186.348106	S2	208.074297	Autosome	Non-biased	NO	YES
	Ec-00_008430	S3	10.0629443	S3	12.274812	Autosome	Non-biased	NO	NO
	Ec-00_008440	S3	86.2977794	S3	96.9212778	Autosome	Non-biased	NO	NO
	Ec-00_008450	S14	3.34845929	S6	4.12184367	Autosome	Non-biased	YES	NO
	Ec-00_008460	S3	1.81853708	S3	1.26319287	Autosome	Non-biased	NO	YES
	Ec-00_008480	S3	1.58785605	S3	1.66324219	Autosome	Non-biased	NO	NO
	Ec-00_008490	S14	3.93904418	S14	4.38844096	Autosome	Non-biased	NO	YES
	Ec-00_008500	S7	315.230438	S7	443.776371	Autosome	Non-biased	NO	NO
	Ec-00_008510	S7	2.0654034	S7	2.74647533	Autosome	Non-biased	NO	YES
	Ec-00_008520	S16	0	S16	0	Autosome	Non-biased	NO	YES
	Ec-00_008530	S3	9.129962	S8	8.19282764	Autosome	Non-biased	YES	NO
	Ec-00_008550	S3	0.86635767	S3	0.94285348	Autosome	Non-biased	NO	NO
	Ec-00_008560	S2	0.72381446	S2	0.78821929	Autosome	Non-biased	NO	NO
	Ec-00_008570	S2	64.0133687	S2	70.9376615	Autosome	Non-biased	NO	NO
	Ec-00_008580	S16	0.02335062	S16	0.05433427	Autosome	Non-biased	NO	YES
	Ec-00_008585	S14	4.06778632	S15	13.524884	Autosome	MBG	YES	NO
	Ec-00_008590	S16	0.20719592	S16	0.75881594	Autosome	Non-biased	NO	YES
	Ec-00_008600	S16	0	S15	0	Autosome	Non-biased	YES	YES
	Ec-00_008610	S16	0.24926268	S16	0.08685497	Autosome	Non-biased	NO	YES
	Ec-00_008620	S13	0.34370381	S14	0.15846323	Autosome	Non-biased	YES	YES
	Ec-00_008630	S13	0	S16	0	Autosome	Non-biased	YES	YES
	Ec-00_008640	S16	0	S16	0	Autosome	Non-biased	NO	NO
	Ec-00_008650	S15	80.1917831	S15	90.3766152	Autosome	Non-biased	NO	YES
	Ec-00_008660	S7	46.0527967	S7	36.5514886	Autosome	Non-biased	NO	NO
	Ec-00_008670	S5	151.947763	S5	137.141667	Autosome	Non-biased	NO	NO
	Ec-00_008680	S16	0	S16	0	Autosome	Non-biased	NO	NO
	Ec-00_008690	S2	18.8651799	S2	21.2271605	Autosome	Non-biased	NO	NO
	Ec-00_008700	S3	6.38125422	S8	6.36269945	Autosome	Non-biased	YES	NO
	Ec-00_008720	S3	5.26511081	S10	6.23988273	Autosome	Non-biased	YES	NO
	Ec-00_008730	S3	78.1771342	S3	90.4430893	Autosome	Non-biased	NO	NO
	Ec-00_008740	S10	2.32495422	S10	2.39843898	Autosome	Non-biased	NO	NO
	Ec-00_008750	S10	85.3184153	S7	94.6567458	Autosome	Non-biased	YES	YES
	Ec-00_008760	S16	0.15608309	S16	0	Autosome	Non-biased	NO	YES
	Ec-00_008770	S15	7.58063631	S15	9.52264701	Autosome	Non-biased	NO	YES
	Ec-00_008780	S15	1.52312862	S15	1.77580185	Autosome	Non-biased	NO	YES
	Ec-00_008790	S15	1.575305	S15	1.75562777	Autosome	Non-biased	NO	YES
	Ec-00_008800	S15	37.4533948	S15	3.31289048	Autosome	FBG	NO	NO
	Ec-00_008810	S13	0.08685938	S13	0.48371011	Autosome	Non-biased	NO	YES
	Ec-00_008820	S14	0.37894783	S14	0.43978571	Autosome	Non-biased	NO	YES
	Ec-00_008835	S13	3.60851874	S13	2.70826252	Autosome	Non-biased	NO	NO
	Ec-00_008840	S14	3.10184424	S14	3.56505273	Autosome	Non-biased	NO	NO
	Ec-00_008850	S6	1.58958316	S15	0.94015977	Autosome	Non-biased	YES	YES
	Ec-00_008860	S6	90.9639217	S6	104.667257	Autosome	Non-biased	NO	YES
	Ec-00_008880	S13	0	S13	0	Autosome	Non-biased	NO	YES
	Ec-00_008890	S7	10.4616185	S7	7.42008885	Autosome	Non-biased	NO	YES
	Ec-00_008910	S3	69.1898987	S3	80.0465051	Autosome	Non-biased	NO	NO
	Ec-00_008920	S14	45.273942	S14	39.9992863	Autosome	Non-biased	NO	NO
	Ec-00_008930	S15	0.45108471	S15	0.92943783	Autosome	Non-biased	NO	YES
	Ec-00_008940	S13	0	S14	0.12789666	Autosome	Non-biased	YES	NO
	Ec-00_008950	S3	0.83191819	S3	0.89610729	Autosome	Non-biased	NO	NO
	Ec-00_008970	S10	1.55548753	S10	0.9278324	Autosome	Non-biased	NO	YES
	Ec-00_008980	S1	0.07057228	S15	0.35135294	Autosome	Non-biased	YES	YES
	Ec-00_008990	S16	0.06640759	S15	0.07949093	Autosome	Non-biased	YES	YES
	Ec-00_009000	S14	0.41413937	S7	0.46042333	Autosome	Non-biased	YES	NO
	Ec-00_009010	S13	2.64443095	S15	12.1941717	Autosome	MBG	YES	YES
	Ec-00_009020	S7	434.567528	S14	359.125708	Autosome	Non-biased	YES	NO
	Ec-00_009030	S15	1.67510869	S15	1.27777666	Autosome	Non-biased	NO	YES
	Ec-00_009035	S15	0	S15	0	Autosome	Non-biased	NO	NO
	Ec-00_009040	S16	1.38453634	S16	0.4960172	Autosome	Non-biased	NO	NO
	Ec-00_009050	S15	0.80441921	S15	1.17853789	Autosome	Non-biased	NO	YES
	Ec-00_009060	S16	0	S16	0	Autosome	Non-biased	NO	NO
	Ec-00_009070	S16	0	S16	0	Autosome	Non-biased	NO	NO
	Ec-00_009080	S16	0	S16	0	Autosome	Non-biased	NO	YES
	Ec-00_009100	S2	86.8727893	S2	102.152367	Autosome	Non-biased	NO	NO
	Ec-00_009110	S3	16.8998941	S3	19.5641628	Autosome	Non-biased	NO	NO
	Ec-00_009120	S2	18.5582784	S2	20.5339771	Autosome	Non-biased	NO	NO
	Ec-00_009130	S2	1.51859656	S2	1.37310872	Autosome	Non-biased	NO	YES
	Ec-00_009140	S16	235.910033	S15	235.101998	Autosome	Non-biased	YES	YES
	Ec-00_009150	S16	0	S15	0	Autosome	Non-biased	YES	YES
	Ec-00_009160	S15	0.12100108	S15	0.05160456	Autosome	Non-biased	NO	YES
	Ec-00_009170	S15	0.18019186	S15	0.03900787	Autosome	Non-biased	NO	YES
	Ec-00_009180	S15	0.06195432	S16	0.03470187	Autosome	Non-biased	YES	YES
	Ec-00_009190	S2	0	S2	0	Autosome	Non-biased	NO	YES
	Ec-00_009200	S3	4.02283219	S3	2.32871562	Autosome	Non-biased	NO	NO
	Ec-00_009210	S16	0.15224663	S16	0.13767485	Autosome	Non-biased	NO	YES
	Ec-00_009220	S4	1.97923569	S4	2.23530521	Autosome	Non-biased	NO	YES
	Ec-00_009230	S2	41.4338208	S12	33.5578064	Autosome	Non-biased	YES	YES
	Ec-00_009240	S15	3.10652826	S15	2.62427566	Autosome	Non-biased	NO	NO
	Ec-00_009250	S15	4.30414686	S15	3.25424702	Autosome	Non-biased	NO	NO
	Ec-00_009260	S15	0.05514646	S15	0.05627093	Autosome	Non-biased	NO	YES
	Ec-00_009270	S15	6.93339286	S15	4.28006992	Autosome	Non-biased	NO	YES
	Ec-00_009280	S15	17.1338309	S14	21.0225448	Autosome	Non-biased	YES	YES
	Ec-00_009290	S12	18.3548203	S12	19.3109004	Autosome	Non-biased	YES	NO
	Ec-00_009300	S15	403.60123	S15	425.092042	Autosome	Non-biased	NO	NO
	Ec-00_009310	S14	1.7573534	S14	1.41793625	Autosome	Non-biased	NO	YES
	Ec-00_009320	S15	1.49146105	S15	1.06915934	Autosome	Non-biased	NO	YES
	Ec-00_009340	S3	13.8501218	S3	15.2244715	Autosome	Non-biased	NO	NO
	Ec-00_009350	S2	16.9256718	S2	21.4999332	Autosome	Non-biased	NO	NO
	Ec-00_009360	S2	0.96562646	S12	1.32284619	Autosome	Non-biased	YES	NO
	Ec-00_009370	S2	21.2247067	S12	27.5510914	Autosome	Non-biased	YES	YES
	Ec-00_009380	S14	0.03218732	S14	0.01642182	Autosome	Non-biased	NO	YES
	Ec-00_009390	S15	13.3480825	S15	20.5659422	Autosome	Non-biased	NO	NO
	Ec-00_009400	S16	0	S16	0	Autosome	Non-biased	NO	NO
	Ec-00_009410	S14	0.82406624	S14	0.24509458	Autosome	Non-biased	NO	NO
	Ec-00_009420	S16	0	S16	0	Autosome	Non-biased	NO	YES
	Ec-00_009425	S16	3.42536691	S16	3.46264886	Autosome	Non-biased	NO	NO
	Ec-00_009430	S13	1.50746056	S13	0.92180976	Autosome	Non-biased	NO	YES
	Ec-00_009435	S15	54.3089469	S12	62.3558285	Autosome	Non-biased	YES	NO
	Ec-00_009437	S14	0.02718499	S14	0.01058171	Autosome	Non-biased	NO	NO
	Ec-00_009438	S13	0	S15	0	Autosome	Non-biased	YES	NO
	Ec-00_009440	S10	0.8482001	S15	0.60417896	Autosome	Non-biased	YES	NO
	Ec-00_009450	S14	2.76998345	S14	3.93382235	Autosome	Non-biased	NO	YES
	Ec-00_009460	S7	12.2695276	S7	12.4019448	Autosome	Non-biased	NO	YES
	Ec-00_009480	S15	1.54023917	S15	3.45086584	Autosome	Non-biased	NO	YES
	Ec-00_009490	S14	0.25254547	S14	0.73623589	Autosome	Non-biased	NO	NO
	Ec-00_009500	S12	32.3936056	S12	35.5746703	Autosome	Non-biased	YES	NO
	Ec-00_009510	S15	2000.14155	S15	2026.90171	Autosome	Non-biased	NO	YES
	Ec-00_009520	S15	0.54506272	S15	0.28723842	Autosome	Non-biased	NO	YES
	Ec-00_009530	S16	0	S16	0	Autosome	Non-biased	NO	YES
	Ec-00_009550	S15	1.7087448	S15	1.552072	Autosome	Non-biased	NO	YES
	Ec-00_009560	S15	0.17884475	S15	0.07723304	Autosome	Non-biased	NO	YES
	Ec-00_009570	S15	0	S16	0	Autosome	Non-biased	YES	NO
	Ec-00_009580	S15	0	S13	0	Autosome	Non-biased	YES	YES
	Ec-00_009590	S16	0	S16	0	Autosome	Non-biased	NO	YES
	Ec-00_009600	S15	2.73214046	S15	2.16655223	Autosome	Non-biased	NO	YES
	Ec-00_009610	S2	1.0188885	S15	0.91304703	Autosome	Non-biased	YES	NO
	Ec-00_009620	S2	41.0255768	S2	47.1612763	Autosome	Non-biased	NO	NO
	Ec-00_009630	S2	0	S2	0	Autosome	Non-biased	NO	NO
	Ec-00_009640	S7	5.77815753	S10	6.67171958	Autosome	Non-biased	YES	YES
	Ec-00_009650	S15	0.02501657	S15	0	Autosome	Non-biased	NO	YES
	Ec-00_009655	S15	0.07216809	S13	0.17811546	Autosome	Non-biased	YES	NO
	Ec-00_009660	S14	1.25780467	S13	1.60814829	Autosome	Non-biased	YES	YES
	Ec-00_009670	S14	0.06247297	S14	0.05395716	Autosome	Non-biased	NO	YES
	Ec-00_009680	S3	59.5731199	S3	65.886418	Autosome	Non-biased	NO	NO
	Ec-00_009690	S1	1.5550111	S7	1.11138355	Autosome	Non-biased	YES	YES
	Ec-00_009700	S16	0	S16	0	Autosome	Non-biased	NO	YES
	Ec-00_009710	S15	0.02897871	S15	0.0119997	Autosome	Non-biased	NO	NO
	Ec-00_009720	S15	0.12166401	S16	0.08907231	Autosome	Non-biased	YES	YES
	Ec-00_009730	S13	0.09719914	S14	0.08533397	Autosome	Non-biased	YES	YES
	Ec-00_009740	S15	2.7927507	S15	2.13581486	Autosome	Non-biased	NO	NO
	Ec-00_009750	S16	2.82496168	S16	2.24374371	Autosome	Non-biased	NO	NO
	Ec-00_009760	S16	0	S16	0	Autosome	Non-biased	NO	NO
	Ec-00_009770	S16	0	S16	0	Autosome	Non-biased	NO	YES
	Ec-00_009775	S14	48.6347698	S14	41.6985221	Autosome	Non-biased	NO	NO
	Ec-00_009780	S13	88.8413383	S13	64.8796385	Autosome	Non-biased	NO	YES
	Ec-00_009790	S16	0	S16	0	Autosome	Non-biased	NO	NO
	Ec-00_009800	S15	10.8802899	S15	11.2558944	Autosome	Non-biased	NO	YES
	Ec-00_009810	S14	21.5619139	S14	19.5735256	Autosome	Non-biased	NO	YES
	Ec-00_009830	S14	4.28703324	S14	2.84518017	Autosome	Non-biased	NO	YES
	Ec-00_009840	S16	0.03168765	S16	0.01741389	Autosome	Non-biased	NO	YES
	Ec-00_009850	S15	0.05357421	S15	0.04106923	Autosome	Non-biased	NO	YES
	Ec-00_009860	S15	4.74003534	S15	6.00438886	Autosome	Non-biased	NO	YES
	Ec-00_009870	S15	0.75209247	S14	0.89218593	Autosome	Non-biased	YES	YES
	Ec-00_009875	S15	0	S15	0	Autosome	Non-biased	NO	NO
	Ec-00_009880	S2	159.854407	S2	156.886899	Autosome	Non-biased	NO	NO
	Ec-00_009890	S2	2.56982263	S2	1.5700275	Autosome	Non-biased	NO	NO
	Ec-00_009900	S2	0.23100445	S16	0.20014277	Autosome	Non-biased	YES	YES
	Ec-00_009910	S16	0.41927226	S15	0.35571625	Autosome	Non-biased	YES	YES
	Ec-00_009920	S3	2.45713914	S4	2.2440523	Autosome	Non-biased	YES	NO
	Ec-00_009930	S5	2.46068205	S5	2.93818829	Autosome	Non-biased	NO	NO
	Ec-00_009940	S10	3.29703611	S10	4.19849463	Autosome	Non-biased	NO	YES
	Ec-00_009950	S2	1.55121589	S12	1.27405798	Autosome	Non-biased	YES	NO
	Ec-00_009970	S4	1.12338313	S3	1.39753029	Autosome	Non-biased	YES	NO
	Ec-00_009980	S15	7.07249714	S15	5.85339052	Autosome	Non-biased	NO	YES
	Ec-00_009990	S16	6.93780215	S16	5.38307783	Autosome	Non-biased	NO	YES
	Ec-00_010000	S16	0	S16	0	Autosome	Non-biased	NO	NO
	Ec-00_010010	S12	4.25355256	S12	4.66774859	Autosome	Non-biased	YES	NO
	Ec-00_010020	S15	53.8650713	S15	52.1240447	Autosome	Non-biased	NO	YES
	Ec-00_010030	S15	0	S15	0	Autosome	Non-biased	NO	YES
	Ec-00_010040	S15	0.08395489	S15	0.05933185	Autosome	Non-biased	NO	YES
	Ec-00_010050	S14	0.10866157	S14	0.60243588	Autosome	MBG	NO	YES
	Ec-00_010060	S14	0	S15	0	Autosome	Non-biased	YES	YES
	Ec-00_010070	S15	12.2841686	S14	16.8054238	Autosome	Non-biased	YES	NO
	Ec-00_010080	S14	9.68433044	S14	13.7071949	Autosome	Non-biased	NO	YES
	Ec-00_010090	S13	5.88540384	S14	6.58657178	Autosome	Non-biased	YES	YES
	Ec-00_010100	S14	6.06789343	S15	4.74820978	Autosome	Non-biased	YES	YES
	Ec-00_010110	S14	0.24280694	S14	0.19784192	Autosome	Non-biased	NO	NO
	Ec-00_010120	S16	0	S16	0	Autosome	Non-biased	NO	YES
	Ec-00_010130	S5	1.5702741	S5	3.01358978	Autosome	Non-biased	NO	YES
	Ec-00_010140	S16	154.985197	S2	181.14713	Autosome	Non-biased	YES	YES
	Ec-00_010150	S2	4.38061479	S2	5.973545	Autosome	Non-biased	NO	YES
	Ec-00_010160	S14	2.30028883	S14	1.2159677	Autosome	Non-biased	NO	NO
	Ec-00_010170	S15	13.9461104	S15	13.9692708	Autosome	Non-biased	NO	NO
	Ec-00_010180	S14	1.81839154	S15	2.49198078	Autosome	Non-biased	YES	YES
	Ec-00_010190	S15	1.55944459	S15	1.65668548	Autosome	Non-biased	NO	YES
	Ec-00_010200	S8	2.4439303	S8	2.18978368	Autosome	Non-biased	NO	NO
	Ec-00_010210	S2	1.32172831	S14	0.16149924	Autosome	FBG	YES	YES
	Ec-00_010220	S2	0.66175311	S12	0.68710961	Autosome	Non-biased	YES	NO
	Ec-00_010230	S2	0	S2	0	Autosome	Non-biased	NO	YES
	Ec-00_010240	S15	1.94131963	S15	1.88998534	Autosome	Non-biased	NO	NO
	Ec-00_010250	S15	0.93619611	S14	0.74839736	Autosome	Non-biased	YES	YES
	Ec-00_010260	S15	14.8028726	S15	11.7033448	Autosome	Non-biased	NO	YES
	Ec-00_010270	S16	0	S16	0	Autosome	Non-biased	NO	NO
	Ec-00_010280	S16	2.46820766	S16	2.49423913	Autosome	Non-biased	NO	YES
	Ec-00_010290	S16	0	S16	0	Autosome	Non-biased	NO	YES
	Ec-00_010300	S16	0	S16	0	Autosome	Non-biased	NO	NO
	Ec-00_010310	S3	0.22063867	S8	0.13903394	Autosome	Non-biased	YES	YES
	Ec-00_010320	S15	0.45188375	S15	0	Autosome	Non-biased	NO	YES
	Ec-00_010330	S1	5.40442525	S1	5.06667919	Autosome	Non-biased	NO	NO
	Ec-00_010340	S2	0	S2	0	Autosome	Non-biased	NO	NO
	Ec-00_010350	S2	2.59628591	S2	4.17961878	Autosome	Non-biased	NO	YES
	Ec-00_010370	S3	3.87510823	S3	4.89727139	Autosome	Non-biased	NO	YES
	Ec-00_010380	S15	14.2352723	S15	11.5148895	Autosome	Non-biased	NO	NO
	Ec-00_010390	S16	0.0389833	S16	0.01358364	Autosome	Non-biased	NO	YES
	Ec-00_010400	S2	119.061101	S2	114.348654	Autosome	Non-biased	NO	NO
	Ec-00_010410	S2	4.15337888	S6	3.58343745	Autosome	Non-biased	YES	YES
	Ec-00_010420	S3	2.60504227	S3	2.70418673	Autosome	Non-biased	NO	YES
	Ec-00_010430	S14	1.16852614	S14	2.17753357	Autosome	Non-biased	NO	YES
	Ec-00_010440	S14	0.23515948	S14	0.19023419	Autosome	Non-biased	NO	YES
	Ec-00_010450	S15	0.35294595	S15	0.19062728	Autosome	Non-biased	NO	YES
	Ec-00_010460	S16	0	S16	0	Autosome	Non-biased	NO	NO
	Ec-00_010470	S15	9.26815301	S15	6.64210106	Autosome	Non-biased	NO	NO
	Ec-00_010480	S1	0	S1	0	Autosome	Non-biased	NO	YES
	Ec-00_010490	S10	2.01712587	S10	2.27615495	Autosome	Non-biased	NO	YES
	Ec-00_010500	S16	0	S16	0	Autosome	Non-biased	NO	YES
	Ec-00_010510	S15	0.56266619	S15	0.44962903	Autosome	Non-biased	NO	YES
	Ec-00_010520	S10	33.8420158	S10	38.0111344	Autosome	Non-biased	NO	NO
	Ec-00_010530	S15	531.264404	S15	530.940327	Autosome	Non-biased	NO	YES
	Ec-00_010540	S15	1.48148269	S15	1.02297834	Autosome	Non-biased	NO	NO
	Ec-00_010550	S15	0	S15	0	Autosome	Non-biased	NO	YES
	Ec-00_010560	S7	1.6287438	S7	1.40577792	Autosome	Non-biased	NO	NO
	Ec-00_010570	S3	1504.27531	S3	1426.1067	Autosome	Non-biased	NO	NO
	Ec-00_010580	S10	4.61293465	S10	3.58901429	Autosome	Non-biased	NO	NO
	Ec-00_010590	S13	151.628006	S5	162.863743	Autosome	Non-biased	YES	YES
	Ec-00_010600	S7	6.38492539	S7	6.13892501	Autosome	Non-biased	NO	NO
	Ec-00_010610	S15	0	S15	0	Autosome	Non-biased	NO	NO
	Ec-00_010620	S14	5.98743727	S15	4.75048021	Autosome	Non-biased	YES	NO
	Ec-00_010630	S15	13.8349584	S15	10.2044162	Autosome	Non-biased	NO	NO
	Ec-00_010635	S15	0	S15	0	Autosome	Non-biased	NO	NO
	Ec-00_010640	S15	1.54610699	S15	1.04513067	Autosome	Non-biased	NO	NO
	Ec-00_010650	S13	0.67623642	S13	0.66641641	Autosome	Non-biased	NO	YES
	Ec-00_010660	S16	2.05103116	S15	3.8262561	Autosome	Non-biased	YES	YES
	Ec-00_010670	S15	0.46498183	S14	0	Autosome	Non-biased	YES	YES
	Ec-00_010690	S7	2.87393535	S7	3.43639913	Autosome	Non-biased	NO	YES
	Ec-00_010700	S3	3.38997623	S3	1.93692883	Autosome	Non-biased	NO	YES
	Ec-00_010710	S2	1.72614755	S2	1.38999205	Autosome	Non-biased	NO	NO
	Ec-00_010720	S15	2.45322363	S15	2.1499761	Autosome	Non-biased	NO	NO
	Ec-00_010730	S16	251.835639	S16	354.655872	Autosome	Non-biased	NO	YES
	Ec-00_010740	S13	0.91673655	S13	0.82396703	Autosome	Non-biased	NO	YES
	Ec-00_010760	S15	5.72935622	S15	6.99928299	Autosome	Non-biased	NO	NO
	Ec-00_010770	S15	50.6173991	S15	41.703613	Autosome	Non-biased	NO	YES
	Ec-00_010780	S15	2.54811054	S15	1.64875698	Autosome	Non-biased	NO	YES
	Ec-00_010790	S15	0	S15	0	Autosome	Non-biased	NO	NO
	Ec-00_010800	S3	615.929893	S3	662.22196	Autosome	Non-biased	NO	NO
	Ec-00_010810	S16	0.05322143	S16	0	Autosome	Non-biased	NO	YES
	Ec-00_010820	S2	7.40832676	S2	5.04110543	Autosome	Non-biased	NO	NO
	Ec-00_010830	S2	52.3329366	S2	34.9613846	Autosome	Non-biased	NO	NO
	Ec-00_010840	S2	0	S2	0	Autosome	Non-biased	NO	NO
	Ec-00_010850	S15	9.79645453	S15	7.8119585	Autosome	Non-biased	NO	YES
	Ec-00_010860	S15	4.47832704	S15	4.00729307	Autosome	Non-biased	NO	NO
	Ec-00_010870	S16	0	S16	0.06127369	Autosome	Non-biased	NO	YES
	Ec-00_010880	S1	22.3016051	S5	20.0800252	Autosome	Non-biased	YES	NO
	Ec-00_010890	S10	8.91070346	S10	8.61753751	Autosome	Non-biased	NO	NO
	Ec-00_010900	S10	3.39657795	S3	2.20978703	Autosome	Non-biased	YES	YES
	Ec-00_010910	S7	3.74008385	S7	3.21408997	Autosome	Non-biased	NO	NO
	Ec-00_010920	S2	27.4243895	S2	31.8615216	Autosome	Non-biased	NO	NO
	Ec-00_010930	S16	13.3947122	S16	14.0800905	Autosome	Non-biased	NO	NO
	Ec-00_010940	S3	3.40686058	S3	3.39413336	Autosome	Non-biased	NO	NO
	Ec-00_010950	S15	31.6465384	S15	34.5665111	Autosome	Non-biased	NO	NO
	Ec-00_010960	S7	78.5533563	S7	57.9515776	Autosome	Non-biased	NO	NO
	Ec-00_010970	S2	1669.01307	S15	1846.71211	Autosome	Non-biased	YES	YES
	Ec-00_010980	S2	53.1592221	S2	51.1582738	Autosome	Non-biased	NO	YES
	Ec-00_010990	S15	1.46367722	S15	0.8956041	Autosome	Non-biased	NO	YES
	Ec-00_011000	S15	0	S15	0	Autosome	Non-biased	NO	NO
	Ec-00_011010	S15	10.7106284	S15	19.3875811	Autosome	Non-biased	NO	YES
	Ec-00_011020	S14	0.26180645	S13	0.29842554	Autosome	Non-biased	YES	YES
	Ec-00_011050	S3	0.60749621	S3	1.13455273	Autosome	Non-biased	NO	NO
	Ec-00_011060	S5	183.261481	S7	244.266608	Autosome	Non-biased	YES	NO
	Ec-00_011070	S15	40.1795666	S15	41.570989	Autosome	Non-biased	NO	NO
	Ec-00_011080	S10	0.49313619	S10	0.35656815	Autosome	Non-biased	NO	NO
	Ec-00_011090	S4	74.247536	S9	79.1515121	Autosome	Non-biased	YES	YES
	Ec-00_011100	S3	8.06903135	S3	8.83848104	Autosome	Non-biased	NO	NO
	Ec-00_011110	S16	0	S16	0	Autosome	Non-biased	NO	NO
	Ec-00_011120	S14	0.82881894	S14	0.72090747	Autosome	Non-biased	NO	YES
	Ec-00_011130	S15	42.0042008	S15	37.512587	Autosome	Non-biased	NO	NO
	Ec-00_011140	S16	0	S16	0	Autosome	Non-biased	NO	NO
	Ec-00_011150	S15	4.18963748	S15	3.67933458	Autosome	Non-biased	NO	YES
	Ec-00_011160	S7	46.8523473	S7	55.0461454	Autosome	Non-biased	NO	NO
	Ec-00_011170	S1	2.06766014	S1	3.26524805	Autosome	Non-biased	NO	YES
	Ec-00_011180	S3	4.66937702	S3	4.29961361	Autosome	Non-biased	NO	YES
	Ec-00_011190	S3	3.02654061	S3	2.66990062	Autosome	Non-biased	NO	NO
	Ec-00_011200	S3	11.0088209	S3	7.92658269	Autosome	Non-biased	NO	YES
	Ec-00_011210	S2	2.18474865	S2	1.70295214	Autosome	Non-biased	NO	NO
	Ec-00_011220	S2	0	S2	0	Autosome	Non-biased	NO	NO
	Ec-00_011230	S11	2.78330897	S14	1.81290428	Autosome	Non-biased	YES	NO
	Ec-00_011240	S2	1.6641453	S2	2.2427337	Autosome	Non-biased	NO	YES
	Ec-00_011250	S2	22.5802775	S2	23.1565965	Autosome	Non-biased	NO	YES
	Ec-00_011260	S2	61.2147433	S2	67.3966052	Autosome	Non-biased	NO	NO
	Ec-00_011270	S2	44.5045005	S2	62.7861603	Autosome	Non-biased	NO	YES
	Ec-00_011280	S2	2.74762863	S2	2.73119364	Autosome	Non-biased	NO	YES
	Ec-00_011290	S16	112.720847	S15	126.368473	Autosome	Non-biased	YES	YES
	Ec-00_011300	S16	2.82356048	S16	2.66269829	Autosome	Non-biased	NO	NO
	Ec-00_011320	S16	1.1770226	S16	1.32827855	Autosome	Non-biased	NO	YES
	Ec-00_011330	S3	2.47881691	S3	2.3077305	Autosome	Non-biased	NO	NO
	Ec-00_011340	S15	31.291529	S2	39.2325415	Autosome	Non-biased	YES	NO
	Ec-00_011350	S2	15.7131952	S12	14.8815038	Autosome	Non-biased	YES	NO
	Ec-00_011360	S15	2.66154873	S15	1.8381057	Autosome	Non-biased	NO	NO
	Ec-00_011370	S2	0.12744339	S2	0.01896546	Autosome	Non-biased	NO	NO
	Ec-00_011380	S6	3.22038325	S4	3.52625544	Autosome	Non-biased	YES	NO
	Ec-00_011390	S3	82.2861533	S4	82.6868355	Autosome	Non-biased	YES	NO
	Ec-00_011400	S3	16.4659498	S3	15.3041168	Autosome	Non-biased	NO	YES
	Ec-00_011410	S3	1.15363604	S3	1.00539206	Autosome	Non-biased	NO	YES
	Ec-00_011420	S1	17.1662292	S1	14.2807784	Autosome	Non-biased	NO	NO
	Ec-00_011430	S14	2.54403027	S14	2.9005981	Autosome	Non-biased	NO	YES
	Ec-00_011440	S15	7260.75986	S15	5744.40525	Autosome	Non-biased	NO	YES
	Ec-00_011450	S2	3.64652012	S12	4.89333915	Autosome	Non-biased	YES	NO
	Ec-00_011460	S15	18.3020762	S15	25.0884328	Autosome	Non-biased	NO	NO
	Ec-00_011470	S15	5.06780355	S12	2.83992446	Autosome	Non-biased	YES	NO
	Ec-00_011480	S15	9.77375342	S15	8.87849153	Autosome	Non-biased	NO	NO
	Ec-00_011490	S15	0.04037384	S15	0.09394541	Autosome	Non-biased	NO	YES
	Ec-01_000010	S15	0	S15	0	Autosome	Non-biased	NO	NO
	Ec-01_000020	S15	3.18519681	S15	2.2406579	Autosome	Non-biased	NO	YES
	Ec-01_000030	S15	2.65270873	S15	2.60427091	Autosome	Non-biased	NO	YES
	Ec-01_000040	S15	5.12686892	S15	5.34472068	Autosome	Non-biased	NO	YES
	Ec-01_000050	S15	1.06951839	S15	1.04334378	Autosome	Non-biased	NO	NO
	Ec-01_000060	S7	12.9443468	S7	7.34386725	Autosome	Non-biased	NO	NO
	Ec-01_000070	S3	21.3319207	S3	20.9761098	Autosome	Non-biased	NO	NO
	Ec-01_000080	S1	7.29734654	S1	5.79672363	Autosome	Non-biased	NO	NO
	Ec-01_000090	S3	59.6269388	S3	71.4824421	Autosome	Non-biased	NO	NO
	Ec-01_000100	S3	39.9879904	S3	45.800175	Autosome	Non-biased	NO	NO
	Ec-01_000110	S1	5.39977201	S1	4.5902864	Autosome	Non-biased	NO	NO
	Ec-01_000120	S2	8.07361269	S2	7.48502007	Autosome	Non-biased	NO	NO
	Ec-01_000130	S3	54.3040744	S3	49.4995971	Autosome	Non-biased	NO	NO
	Ec-01_000140	S3	71.7720068	S1	66.4521526	Autosome	Non-biased	YES	NO
	Ec-01_000160	S1	19.8191934	S3	18.8244705	Autosome	Non-biased	YES	NO
	Ec-01_000170	S3	6.97599744	S3	6.86348466	Autosome	Non-biased	NO	NO
	Ec-01_000180	S4	61.6917136	S4	66.5642528	Autosome	Non-biased	NO	NO
	Ec-01_000190	S3	129.805335	S3	87.8635299	Autosome	Non-biased	NO	NO
	Ec-01_000200	S3	3.96341377	S3	2.80778414	Autosome	Non-biased	NO	NO
	Ec-01_000210	S3	1.8182323	S3	1.46749347	Autosome	Non-biased	NO	NO
	Ec-01_000220	S3	2.5213685	S3	2.91080455	Autosome	Non-biased	NO	NO
	Ec-01_000230	S3	11.3634403	S3	9.80426631	Autosome	Non-biased	NO	NO
	Ec-01_000240	S2	34.4961367	S2	29.9784185	Autosome	Non-biased	NO	NO
	Ec-01_000250	S3	16.7043025	S3	21.1077268	Autosome	Non-biased	NO	NO
	Ec-01_000260	S3	41.9188544	S3	40.8142989	Autosome	Non-biased	NO	NO
	Ec-01_000270	S3	7.49657275	S3	7.35818528	Autosome	Non-biased	NO	NO
	Ec-01_000280	S3	290.447886	S8	240.699881	Autosome	Non-biased	YES	NO
	Ec-01_000290	S1	27.5020942	S1	30.8332849	Autosome	Non-biased	NO	NO
	Ec-01_000300	S3	13.0227365	S3	16.7453611	Autosome	Non-biased	NO	NO
	Ec-01_000310	S1	7.41766162	S3	9.38033979	Autosome	Non-biased	YES	NO
	Ec-01_000320	S3	21.9800815	S3	27.4881112	Autosome	Non-biased	NO	NO
	Ec-01_000330	S8	6.31340871	S3	5.89769104	Autosome	Non-biased	YES	NO
	Ec-01_000340	S3	16.3262363	S8	16.0477713	Autosome	Non-biased	YES	NO
	Ec-01_000350	S2	0	S2	0	Autosome	Non-biased	NO	NO
	Ec-01_000360	S3	19.6894624	S3	18.3094318	Autosome	Non-biased	NO	NO
	Ec-01_000370	S3	8.94304298	S3	10.4403719	Autosome	Non-biased	NO	NO
	Ec-01_000380	S3	11.8584092	S3	11.67636	Autosome	Non-biased	NO	NO
	Ec-01_000390	S3	13.3614117	S3	10.9314176	Autosome	Non-biased	NO	NO
	Ec-01_000400	S1	149.738659	S3	119.590324	Autosome	Non-biased	YES	NO
	Ec-01_000410	S16	0	S2	0	Autosome	Non-biased	YES	NO
	Ec-01_000420	S3	11.7668162	S8	7.44959968	Autosome	Non-biased	YES	NO
	Ec-01_000430	S3	193.930112	S3	136.916434	Autosome	Non-biased	NO	NO
	Ec-01_000440	S2	10.119077	S2	10.7034509	Autosome	Non-biased	NO	NO
	Ec-01_000450	S3	90.0607517	S3	114.269897	Autosome	Non-biased	NO	NO
	Ec-01_000460	S4	47.2222526	S3	41.5929071	Autosome	Non-biased	YES	NO
	Ec-01_000470	S7	41.3341151	S7	41.8518245	Autosome	Non-biased	NO	NO
	Ec-01_000480	S2	6.88504326	S2	5.40917929	Autosome	Non-biased	NO	NO
	Ec-01_000490	S5	9.63523798	S4	12.0287921	Autosome	Non-biased	YES	NO
	Ec-01_000500	S3	5.62253834	S3	8.01615425	Autosome	Non-biased	NO	NO
	Ec-01_000510	S3	1141.94211	S3	1703.66234	Autosome	Non-biased	NO	NO
	Ec-01_000520	S3	107.516723	S1	118.955486	Autosome	Non-biased	YES	NO
	Ec-01_000530	S3	9.19059399	S1	11.4491905	Autosome	Non-biased	YES	NO
	Ec-01_000540	S3	3.13055261	S3	4.17576442	Autosome	Non-biased	NO	NO
	Ec-01_000560	S3	10.2852209	S3	11.6640615	Autosome	Non-biased	NO	NO
	Ec-01_000570	S3	15.5809152	S3	25.3406045	Autosome	Non-biased	NO	NO
	Ec-01_000580	S3	1351.90182	S3	1108.67104	Autosome	Non-biased	NO	NO
	Ec-01_000590	S2	1939.24127	S2	1782.61178	Autosome	Non-biased	NO	NO
	Ec-01_000600	S3	3.8112573	S3	4.34805045	Autosome	Non-biased	NO	NO
	Ec-01_000620	S3	112.344204	S4	131.961825	Autosome	Non-biased	YES	NO
	Ec-01_000630	S3	6.46047987	S3	7.46778464	Autosome	Non-biased	NO	NO
	Ec-01_000640	S3	3.48064949	S3	3.37581556	Autosome	Non-biased	NO	NO
	Ec-01_000650	S3	11.8743731	S3	10.2887047	Autosome	Non-biased	NO	NO
	Ec-01_000660	S3	66.3381699	S3	80.7911665	Autosome	Non-biased	NO	NO
	Ec-01_000670	S2	29.2681143	S2	33.3667236	Autosome	Non-biased	NO	NO
	Ec-01_000680	S3	9.73661456	S3	10.0707921	Autosome	Non-biased	NO	NO
	Ec-01_000690	S1	0.55741867	S1	0.73800903	Autosome	Non-biased	NO	NO
	Ec-01_000700	S1	28.0551152	S1	32.0854765	Autosome	Non-biased	NO	NO
	Ec-01_000710	S3	11.1294388	S3	16.0476784	Autosome	Non-biased	NO	NO
	Ec-01_000720	S4	2.34489144	S4	1.86459034	Autosome	Non-biased	NO	NO
	Ec-01_000730	S2	52.1553196	S2	53.5843804	Autosome	Non-biased	NO	YES
	Ec-01_000740	S3	4.3114557	S3	5.54325698	Autosome	Non-biased	NO	NO
	Ec-01_000750	S3	18.4135252	S3	18.9428574	Autosome	Non-biased	NO	NO
	Ec-01_000760	S4	10.3775061	S4	11.4630604	Autosome	Non-biased	NO	NO
	Ec-01_000770	S2	2.46190567	S2	2.12854159	Autosome	Non-biased	NO	NO
	Ec-01_000780	S2	9.43257635	S12	10.3872026	Autosome	Non-biased	YES	NO
	Ec-01_000790	S3	4.79440857	S3	4.7114402	Autosome	Non-biased	NO	NO
	Ec-01_000800	S1	853.824088	S1	807.169832	Autosome	Non-biased	NO	NO
	Ec-01_000810	S3	2.97443718	S3	2.60985741	Autosome	Non-biased	NO	NO
	Ec-01_000820	S1	15.2181226	S3	18.7920438	Autosome	Non-biased	YES	NO
	Ec-01_000830	S3	197.365756	S8	194.279714	Autosome	Non-biased	YES	NO
	Ec-01_000840	S12	12.9861289	S2	15.8479365	Autosome	Non-biased	YES	NO
	Ec-01_000850	S4	80.5710333	S8	95.0699928	Autosome	Non-biased	YES	NO
	Ec-01_000860	S3	8.63872375	S3	10.4662978	Autosome	Non-biased	NO	NO
	Ec-01_000870	S3	19.7220984	S3	18.9953341	Autosome	Non-biased	NO	NO
	Ec-01_000880	S16	0	S16	0	Autosome	Non-biased	NO	NO
	Ec-01_000890	S3	62.4969966	S3	78.0020425	Autosome	Non-biased	NO	NO
	Ec-01_000900	S8	3.07128112	S14	0.46225656	Autosome	FBG	YES	YES
	Ec-01_000910	S15	0.32124059	S15	0.0481511	Autosome	Non-biased	NO	NO
	Ec-01_000920	S5	21.2399276	S7	15.142536	Autosome	Non-biased	YES	NO
	Ec-01_000930	S4	7.00599402	S9	8.50533	Autosome	Non-biased	YES	NO
	Ec-01_000940	S16	0	S16	0	Autosome	Non-biased	NO	YES
	Ec-01_000950	S16	0.08347452	S16	0	Autosome	Non-biased	NO	YES
	Ec-01_000960	S3	23.4575798	S3	29.8399182	Autosome	Non-biased	NO	NO
	Ec-01_000970	S10	4.63328083	S10	4.67866834	Autosome	Non-biased	NO	NO
	Ec-01_000980	S3	9.26616401	S3	12.1005742	Autosome	Non-biased	NO	NO
	Ec-01_000990	S3	124.650047	S3	185.550371	Autosome	Non-biased	NO	NO
	Ec-01_001000	S1	3.71941419	S3	3.88172709	Autosome	Non-biased	YES	NO
	Ec-01_001010	S3	13.0533416	S3	18.1380103	Autosome	Non-biased	NO	NO
	Ec-01_001020	S1	5.28353021	S1	6.67298549	Autosome	Non-biased	NO	NO
	Ec-01_001030	S1	10.5024233	S5	10.8926946	Autosome	Non-biased	YES	YES
	Ec-01_001040	S3	12.3339491	S3	16.3549759	Autosome	Non-biased	NO	NO
	Ec-01_001050	S2	284.848135	S2	455.613285	Autosome	Non-biased	NO	YES
	Ec-01_001060	S3	4.77033848	S3	4.39621835	Autosome	Non-biased	NO	NO
	Ec-01_001070	S1	14.7753412	S1	14.7913785	Autosome	Non-biased	NO	NO
	Ec-01_001080	S16	8.57071239	S16	9.97384855	Autosome	Non-biased	NO	NO
	Ec-01_001090	S3	16.7620523	S3	23.1937158	Autosome	Non-biased	NO	NO
	Ec-01_001100	S3	28.2689709	S3	26.9434613	Autosome	Non-biased	NO	NO
	Ec-01_001110	S1	11.9147774	S3	10.778344	Autosome	Non-biased	YES	NO
	Ec-01_001120	S3	9.32149819	S3	10.7502598	Autosome	Non-biased	NO	NO
	Ec-01_001130	S1	0.74053823	S1	0	Autosome	Non-biased	NO	NO
	Ec-01_001140	S3	10.9056734	S3	11.4748911	Autosome	Non-biased	NO	NO
	Ec-01_001150	S1	2.44606655	S1	2.22838381	Autosome	Non-biased	NO	NO
	Ec-01_001160	S3	28.0681119	S3	31.0916622	Autosome	Non-biased	NO	NO
	Ec-01_001170	S3	4.69031959	S1	4.91124449	Autosome	Non-biased	YES	NO
	Ec-01_001180	S3	12.8217469	S3	11.0961185	Autosome	Non-biased	NO	NO
	Ec-01_001190	S3	8.26484775	S3	9.49513615	Autosome	Non-biased	NO	NO
	Ec-01_001200	S9	0.34368256	S4	0.54052958	Autosome	Non-biased	YES	NO
	Ec-01_001210	S3	360.803033	S3	435.176817	Autosome	Non-biased	NO	NO
	Ec-01_001220	S3	14.9328722	S8	16.2996	Autosome	Non-biased	YES	NO
	Ec-01_001230	S3	5.70295688	S3	6.3523762	Autosome	Non-biased	NO	NO
	Ec-01_001240	S3	6.3084123	S8	7.62914092	Autosome	Non-biased	YES	NO
	Ec-01_001250	S4	2.11662169	S3	2.41776864	Autosome	Non-biased	YES	NO
	Ec-01_001260	S3	2.07967784	S3	1.98394379	Autosome	Non-biased	NO	NO
	Ec-01_001270	S3	2.46218047	S3	2.13469481	Autosome	Non-biased	NO	YES
	Ec-01_001290	S7	0.26301608	S7	0.12419436	Autosome	Non-biased	NO	NO
	Ec-01_001300	S16	0	S16	0	Autosome	Non-biased	NO	YES
	Ec-01_001310	S16	0	S16	0	Autosome	Non-biased	NO	NO
	Ec-01_001320	S15	8.78596651	S15	3.78287182	Autosome	Non-biased	NO	YES
	Ec-01_001330	S15	185.265227	S15	216.376804	Autosome	Non-biased	NO	YES
	Ec-01_001340	S10	33.3896255	S10	39.9243742	Autosome	Non-biased	NO	NO
	Ec-01_001350	S3	719.888445	S3	462.537573	Autosome	Non-biased	NO	NO
	Ec-01_001360	S2	246.578833	S2	226.81646	Autosome	Non-biased	NO	YES
	Ec-01_001370	S3	9.83869392	S3	9.89257351	Autosome	Non-biased	NO	NO
	Ec-01_001380	S2	0	S2	0	Autosome	Non-biased	NO	NO
	Ec-01_001390	S2	0	S2	0	Autosome	Non-biased	NO	NO
	Ec-01_001400	S2	0	S2	0	Autosome	Non-biased	NO	NO
	Ec-01_001410	S3	11.7407529	S3	16.9402713	Autosome	Non-biased	NO	NO
	Ec-01_001420	S10	0.55740989	S7	0.44980565	Autosome	Non-biased	YES	NO
	Ec-01_001430	S15	2.35902103	S15	1.68660368	Autosome	Non-biased	NO	YES
	Ec-01_001440	S8	20.495974	S8	26.7325159	Autosome	Non-biased	NO	NO
	Ec-01_001450	S3	302.626938	S3	159.984623	Autosome	Non-biased	NO	NO
	Ec-01_001460	S3	10.9665362	S3	11.962321	Autosome	Non-biased	NO	NO
	Ec-01_001470	S3	1.7358801	S3	3.47972856	Autosome	Non-biased	NO	NO
	Ec-01_001480	S8	15.8567766	S8	20.1823757	Autosome	Non-biased	NO	NO
	Ec-01_001490	S1	22.8733097	S1	18.6753819	Autosome	Non-biased	NO	NO
	Ec-01_001500	S16	549.703943	S16	571.348566	Autosome	Non-biased	NO	NO
	Ec-01_001510	S4	14.5386233	S3	14.4223828	Autosome	Non-biased	YES	NO
	Ec-01_001520	S5	9.89724786	S1	10.3755181	Autosome	Non-biased	YES	YES
	Ec-01_001530	S13	605.437241	S13	806.872877	Autosome	Non-biased	NO	YES
	Ec-01_001540	S3	32.1143698	S3	39.052822	Autosome	Non-biased	NO	NO
	Ec-01_001550	S3	4.98242743	S3	4.91280818	Autosome	Non-biased	NO	NO
	Ec-01_001560	S10	15.1298459	S8	15.0277542	Autosome	Non-biased	YES	NO
	Ec-01_001570	S7	12.6990095	S7	12.9581064	Autosome	Non-biased	NO	YES
	Ec-01_001580	S1	5.71851606	S10	7.62770976	Autosome	Non-biased	YES	YES
	Ec-01_001590	S16	0.23839786	S16	0.16632215	Autosome	Non-biased	NO	YES
	Ec-01_001600	S3	5.18718604	S3	6.14927299	Autosome	Non-biased	NO	NO
	Ec-01_001610	S1	151.295356	S3	204.187403	Autosome	Non-biased	YES	NO
	Ec-01_001620	S3	21.0841843	S4	19.3398413	Autosome	Non-biased	YES	NO
	Ec-01_001630	S2	3.98528726	S2	4.19251946	Autosome	Non-biased	NO	NO
	Ec-01_001640	S16	210.459618	S6	205.157609	Autosome	Non-biased	YES	YES
	Ec-01_001650	S3	13.9367246	S3	15.0356473	Autosome	Non-biased	NO	NO
	Ec-01_001670	S2	0	S2	0	Autosome	Non-biased	NO	NO
	Ec-01_001680	S3	16.9911014	S3	21.2755512	Autosome	Non-biased	NO	NO
	Ec-01_001690	S3	13.3966606	S3	13.049089	Autosome	Non-biased	NO	NO
	Ec-01_001700	S3	2.61263318	S3	2.8963995	Autosome	Non-biased	NO	NO
	Ec-01_001710	S3	5.69282883	S3	6.57126573	Autosome	Non-biased	NO	NO
	Ec-01_001720	S4	3.06752665	S3	3.17398138	Autosome	Non-biased	YES	NO
	Ec-01_001730	S1	4.83829211	S1	4.05686295	Autosome	Non-biased	NO	NO
	Ec-01_001740	S3	32.5549398	S3	37.0024776	Autosome	Non-biased	NO	NO
	Ec-01_001750	S3	17.370768	S3	18.4446082	Autosome	Non-biased	NO	NO
	Ec-01_001760	S14	0.59841398	S14	0.52264838	Autosome	Non-biased	NO	NO
	Ec-01_001770	S2	0.55169639	S2	0.55926144	Autosome	Non-biased	NO	NO
	Ec-01_001780	S15	1.94744085	S2	1.63622195	Autosome	Non-biased	YES	NO
	Ec-01_001790	S13	0.37306682	S13	1.64014501	Autosome	Non-biased	NO	NO
	Ec-01_001800	S15	1.21097592	S14	1.31249257	Autosome	Non-biased	YES	NO
	Ec-01_001810	S15	0.37737519	S15	0.79072174	Autosome	Non-biased	NO	YES
	Ec-01_001820	S15	0.46072105	S15	0.2669386	Autosome	Non-biased	NO	NO
	Ec-01_001830	S13	8.68788211	S5	9.96586808	Autosome	Non-biased	YES	YES
	Ec-01_001840	S7	3.57644837	S14	3.71683265	Autosome	Non-biased	YES	NO
	Ec-01_001860	S8	7.13220184	S10	6.90182292	Autosome	Non-biased	YES	NO
	Ec-01_001870	S3	57.9726703	S3	52.8641118	Autosome	Non-biased	NO	NO
	Ec-01_001880	S3	5.10400012	S3	4.97694292	Autosome	Non-biased	NO	NO
	Ec-01_001890	S2	6.06920013	S2	8.67212594	Autosome	Non-biased	NO	NO
	Ec-01_001900	S3	2.01668096	S3	2.58740961	Autosome	Non-biased	NO	NO
	Ec-01_001910	S2	5.47909109	S2	6.53034561	Autosome	Non-biased	NO	YES
	Ec-01_001920	S3	29.1922566	S3	35.7920103	Autosome	Non-biased	NO	NO
	Ec-01_001930	S3	2.8311625	S3	2.29984022	Autosome	Non-biased	NO	NO
	Ec-01_001940	S3	127.92006	S3	164.422531	Autosome	Non-biased	NO	NO
	Ec-01_001950	S3	7.97107587	S1	8.44483115	Autosome	Non-biased	YES	NO
	Ec-01_001960	S3	6.63007275	S3	8.24754242	Autosome	Non-biased	NO	NO
	Ec-01_001970	S3	142.558893	S3	134.671051	Autosome	Non-biased	NO	NO
	Ec-01_001980	S16	0	S2	0	Autosome	Non-biased	YES	NO
	Ec-01_001990	S1	39.7677106	S4	36.1903458	Autosome	Non-biased	YES	NO
	Ec-01_002000	S1	2.4613978	S5	1.44880182	Autosome	Non-biased	YES	NO
	Ec-01_002020	S3	18.1545047	S8	20.5663783	Autosome	Non-biased	YES	NO
	Ec-01_002030	S3	1.48950227	S3	1.58953762	Autosome	Non-biased	NO	NO
	Ec-01_002040	S7	37.9081776	S7	42.6274459	Autosome	Non-biased	NO	NO
	Ec-01_002050	S7	15.8250073	S7	15.5908095	Autosome	Non-biased	NO	NO
	Ec-01_002060	S3	1.82505096	S3	2.35123499	Autosome	Non-biased	NO	NO
	Ec-01_002070	S3	24.882163	S3	26.4787582	Autosome	Non-biased	NO	NO
	Ec-01_002080	S3	13.763574	S3	14.7608371	Autosome	Non-biased	NO	NO
	Ec-01_002090	S3	101.806237	S1	98.729123	Autosome	Non-biased	YES	NO
	Ec-01_002100	S1	26.5304172	S1	24.8566597	Autosome	Non-biased	NO	NO
	Ec-01_002110	S10	44.4224468	S10	52.9085623	Autosome	Non-biased	NO	NO
	Ec-01_002120	S14	10.7763474	S14	6.71587568	Autosome	Non-biased	NO	YES
	Ec-01_002130	S10	168.096155	S7	144.762997	Autosome	Non-biased	YES	NO
	Ec-01_002150	S9	30.4834734	S9	27.0668603	Autosome	Non-biased	NO	NO
	Ec-01_002160	S15	0.96755681	S16	0.62472507	Autosome	Non-biased	YES	YES
	Ec-01_002170	S14	8.90424762	S7	8.72855104	Autosome	Non-biased	YES	YES
	Ec-01_002180	S3	13.9001495	S3	15.9245376	Autosome	Non-biased	NO	NO
	Ec-01_002190	S3	10.1290686	S3	11.6351882	Autosome	Non-biased	NO	NO
	Ec-01_002200	S7	8.20356415	S7	15.9840743	Autosome	Non-biased	NO	NO
	Ec-01_002210	S9	83.7344382	S7	33.318994	Autosome	FBG	YES	NO
	Ec-01_002220	S4	17.8814238	S4	22.0370996	Autosome	Non-biased	NO	NO
	Ec-01_002230	S5	21.8296086	S5	24.8068899	Autosome	Non-biased	NO	NO
	Ec-01_002240	S3	2.24876629	S1	2.29740778	Autosome	Non-biased	YES	NO
	Ec-01_002250	S1	51.9102199	S5	44.8084405	Autosome	Non-biased	YES	NO
	Ec-01_002260	S10	14.5474703	S8	12.8874735	Autosome	Non-biased	YES	NO
	Ec-01_002270	S10	83.9617548	S8	73.1440623	Autosome	Non-biased	YES	NO
	Ec-01_002280	S8	14.1167006	S8	14.5549975	Autosome	Non-biased	NO	NO
	Ec-01_002290	S3	140.889379	S3	168.827836	Autosome	Non-biased	NO	NO
	Ec-01_002300	S3	72.0124657	S8	74.9329605	Autosome	Non-biased	YES	NO
	Ec-01_002310	S3	1.35187971	S3	1.47248154	Autosome	Non-biased	NO	NO
	Ec-01_002320	S1	31.512922	S1	33.6888605	Autosome	Non-biased	NO	NO
	Ec-01_002330	S3	34.0068582	S3	34.7240365	Autosome	Non-biased	NO	NO
	Ec-01_002340	S5	1.46645863	S5	0.97506386	Autosome	Non-biased	NO	NO
	Ec-01_002350	S3	3.28557754	S3	4.29745462	Autosome	Non-biased	NO	NO
	Ec-01_002360	S3	2.60098219	S3	1.65887321	Autosome	Non-biased	NO	NO
	Ec-01_002370	S3	19.7312505	S3	21.0769857	Autosome	Non-biased	NO	NO
	Ec-01_002380	S3	13.3647128	S3	9.21495071	Autosome	Non-biased	NO	NO
	Ec-01_002390	S2	21.0185474	S2	23.812526	Autosome	Non-biased	NO	NO
	Ec-01_002400	S3	2.57114711	S8	3.32795103	Autosome	Non-biased	YES	NO
	Ec-01_002410	S3	3.7466323	S3	3.68626753	Autosome	Non-biased	NO	NO
	Ec-01_002420	S3	84.3287718	S3	99.6534149	Autosome	Non-biased	NO	NO
	Ec-01_002430	S1	25.1014898	S3	13.1264018	Autosome	Non-biased	YES	NO
	Ec-01_002440	S3	6.97796561	S3	7.97264773	Autosome	Non-biased	NO	NO
	Ec-01_002445	S2	0	S2	0	Autosome	Non-biased	NO	NO
	Ec-01_002450	S5	48.4706467	S5	54.6083177	Autosome	Non-biased	NO	NO
	Ec-01_002460	S4	35.802045	S4	34.1420941	Autosome	Non-biased	NO	NO
	Ec-01_002470	S4	103.758605	S3	69.0091621	Autosome	Non-biased	YES	NO
	Ec-01_002480	S16	0	S2	0	Autosome	Non-biased	YES	NO
	Ec-01_002490	S16	0.34780634	S16	0.26359285	Autosome	Non-biased	NO	YES
	Ec-01_002500	S7	1.14729568	S7	0.97153442	Autosome	Non-biased	NO	NO
	Ec-01_002510	S7	0	S7	0	Autosome	Non-biased	NO	YES
	Ec-01_002520	S3	33.7778538	S3	33.4936378	Autosome	Non-biased	NO	NO
	Ec-01_002530	S3	78.7546797	S3	79.941052	Autosome	Non-biased	NO	NO
	Ec-01_002540	S3	125.907063	S3	102.665431	Autosome	Non-biased	NO	NO
	Ec-01_002550	S3	119.862317	S3	122.051212	Autosome	Non-biased	NO	NO
	Ec-01_002560	S2	0	S2	0	Autosome	Non-biased	NO	NO
	Ec-01_002570	S3	6.9688093	S3	10.0919927	Autosome	Non-biased	NO	NO
	Ec-01_002580	S4	2.13271478	S3	2.27559118	Autosome	Non-biased	YES	NO
	Ec-01_002590	S2	0	S2	0	Autosome	Non-biased	NO	NO
	Ec-01_002600	S4	39.4457368	S4	45.1369225	Autosome	Non-biased	NO	NO
	Ec-01_002610	S3	5.85134889	S3	7.27701724	Autosome	Non-biased	NO	NO
	Ec-01_002620	S1	4.60471253	S1	3.42286486	Autosome	Non-biased	NO	YES
	Ec-01_002630	S1	3.16425932	S1	2.21361358	Autosome	Non-biased	NO	NO
	Ec-01_002640	S13	58.4844674	S13	79.391007	Autosome	Non-biased	NO	YES
	Ec-01_002650	S4	104.798311	S4	109.531583	Autosome	Non-biased	NO	NO
	Ec-01_002660	S3	93.2670768	S3	124.865383	Autosome	Non-biased	NO	NO
	Ec-01_002670	S3	18.6805914	S3	24.6268885	Autosome	Non-biased	NO	NO
	Ec-01_002680	S3	45.0928555	S3	46.2774975	Autosome	Non-biased	NO	NO
	Ec-01_002690	S4	103.076131	S9	108.875788	Autosome	Non-biased	YES	NO
	Ec-01_002700	S3	13.2298128	S3	13.4495151	Autosome	Non-biased	NO	NO
	Ec-01_002710	S3	25.8166275	S3	29.355654	Autosome	Non-biased	NO	NO
	Ec-01_002720	S4	49.873825	S4	32.4350451	Autosome	Non-biased	NO	NO
	Ec-01_002730	S3	15.2664767	S3	15.4306766	Autosome	Non-biased	NO	YES
	Ec-01_002740	S3	10.4940901	S3	10.2068549	Autosome	Non-biased	NO	NO
	Ec-01_002750	S13	8.22463783	S13	9.66628534	Autosome	Non-biased	NO	NO
	Ec-01_002770	S3	4.52121286	S3	3.96729012	Autosome	Non-biased	NO	NO
	Ec-01_002780	S3	15.3112976	S3	13.4279411	Autosome	Non-biased	NO	NO
	Ec-01_002790	S5	16.4176772	S4	16.284712	Autosome	Non-biased	YES	NO
	Ec-01_002800	S13	0.00897001	S13	0.03875512	Autosome	Non-biased	NO	NO
	Ec-01_002810	S7	26.3868401	S10	26.7172174	Autosome	Non-biased	YES	NO
	Ec-01_002820	S3	2.55280068	S3	2.6639343	Autosome	Non-biased	NO	NO
	Ec-01_002830	S4	23.6762912	S4	25.4599608	Autosome	Non-biased	NO	YES
	Ec-01_002840	S3	75.313475	S3	63.3132606	Autosome	Non-biased	NO	NO
	Ec-01_002850	S13	0.30849756	S13	0	Autosome	Non-biased	NO	YES
	Ec-01_002860	S13	0	S13	0	Autosome	Non-biased	NO	NO
	Ec-01_002870	S3	26.8107455	S1	22.3433086	Autosome	Non-biased	YES	YES
	Ec-01_002875	S15	12.9601742	S16	6.6258824	Autosome	Non-biased	YES	NO
	Ec-01_002877	S15	16.9753052	S14	11.2940791	Autosome	Non-biased	YES	NO
	Ec-01_002880	S8	26.3161198	S9	26.5262737	Autosome	Non-biased	YES	NO
	Ec-01_002890	S3	0.40828592	S3	0.66053822	Autosome	Non-biased	NO	NO
	Ec-01_002900	S3	18.9501009	S3	18.861322	Autosome	Non-biased	NO	NO
	Ec-01_002910	S7	2.49529354	S9	1.96246727	Autosome	Non-biased	YES	NO
	Ec-01_002920	S10	0	S7	0	Autosome	Non-biased	YES	NO
	Ec-01_002930	S1	0	S8	0	Autosome	Non-biased	YES	YES
	Ec-01_002940	S5	3.788489	S7	2.42615297	Autosome	Non-biased	YES	NO
	Ec-01_002950	S3	184.771181	S8	283.205194	Autosome	Non-biased	YES	NO
	Ec-01_002960	S4	33.8079611	S4	34.484322	Autosome	Non-biased	NO	NO
	Ec-01_002965	S2	0	S2	0	Autosome	Non-biased	NO	NO
	Ec-01_002970	S3	405.688729	S3	467.900308	Autosome	Non-biased	NO	NO
	Ec-01_002980	S3	126.564326	S3	124.840697	Autosome	Non-biased	NO	NO
	Ec-01_002990	S3	32.9271409	S3	35.6357606	Autosome	Non-biased	NO	NO
	Ec-01_003000	S2	981.982034	S16	1090.96559	Autosome	Non-biased	YES	YES
	Ec-01_003010	S3	2.09137345	S8	1.8360778	Autosome	Non-biased	YES	NO
	Ec-01_003020	S2	1207.74085	S16	1234.85351	Autosome	Non-biased	YES	YES
	Ec-01_003030	S2	1092.49643	S2	1185.79481	Autosome	Non-biased	NO	NO
	Ec-01_003040	S2	21.8538683	S2	23.4483079	Autosome	Non-biased	NO	NO
	Ec-01_003050	S4	6.86578377	S9	6.19735829	Autosome	Non-biased	YES	NO
	Ec-01_003060	S1	3.35893754	S3	3.05821647	Autosome	Non-biased	YES	NO
	Ec-01_003080	S3	3.79212831	S3	3.76881607	Autosome	Non-biased	NO	NO
	Ec-01_003090	S15	0	S15	0	Autosome	Non-biased	NO	YES
	Ec-01_003100	S10	7.2873179	S10	5.76774354	Autosome	Non-biased	NO	NO
	Ec-01_003110	S10	4.47436238	S10	5.68741004	Autosome	Non-biased	NO	NO
	Ec-01_003120	S1	9.71056901	S5	11.6151602	Autosome	Non-biased	YES	NO
	Ec-01_003130	S3	355.29214	S3	398.525793	Autosome	Non-biased	NO	NO
	Ec-01_003140	S16	63.1417474	S16	55.6248039	Autosome	Non-biased	NO	YES
	Ec-01_003150	S1	46.012257	S3	50.2595693	Autosome	Non-biased	YES	NO
	Ec-01_003160	S3	5.38825817	S3	4.28670323	Autosome	Non-biased	NO	NO
	Ec-01_003170	S4	1.46144181	S3	1.01550542	Autosome	Non-biased	YES	NO
	Ec-01_003180	S3	14.4387222	S3	16.1669474	Autosome	Non-biased	NO	NO
	Ec-01_003190	S2	6.5442582	S2	6.21114457	Autosome	Non-biased	NO	NO
	Ec-01_003200	S2	0	S2	0	Autosome	Non-biased	NO	NO
	Ec-01_003210	S3	13.2211511	S5	6.15461146	Autosome	FBG	YES	NO
	Ec-01_003220	S3	15.1928196	S3	15.4866939	Autosome	Non-biased	NO	NO
	Ec-01_003230	S3	145.1152	S3	121.136953	Autosome	Non-biased	NO	NO
	Ec-01_003240	S3	67.4639612	S3	72.8427171	Autosome	Non-biased	NO	NO
	Ec-01_003250	S3	12.4974178	S3	15.4021763	Autosome	Non-biased	NO	NO
	Ec-01_003260	S3	20.8863175	S3	13.6452003	Autosome	Non-biased	NO	NO
	Ec-01_003270	S16	0	S16	0	Autosome	Non-biased	NO	NO
	Ec-01_003280	S16	0	S16	0	Autosome	Non-biased	NO	NO
	Ec-01_003290	S8	76.4880379	S4	77.0148749	Autosome	Non-biased	YES	NO
	Ec-01_003300	S1	163.16552	S3	160.636817	Autosome	Non-biased	YES	NO
	Ec-01_003310	S3	137.436295	S3	129.944625	Autosome	Non-biased	NO	NO
	Ec-01_003320	S1	43.6471087	S3	37.2179039	Autosome	Non-biased	YES	NO
	Ec-01_003330	S1	15.9123506	S1	17.1995199	Autosome	Non-biased	NO	NO
	Ec-01_003340	S1	6771.76154	S1	6394.63221	Autosome	Non-biased	NO	NO
	Ec-01_003350	S3	10.4236116	S3	7.74681588	Autosome	Non-biased	NO	NO
	Ec-01_003360	S16	0	S16	0	Autosome	Non-biased	NO	NO
	Ec-01_003370	S5	32.8299621	S5	31.0683002	Autosome	Non-biased	NO	NO
	Ec-01_003380	S2	43.012399	S2	42.5106894	Autosome	Non-biased	NO	NO
	Ec-01_003390	S7	7.32733107	S9	5.45370189	Autosome	Non-biased	YES	NO
	Ec-01_003400	S5	15.0330164	S4	11.3487264	Autosome	Non-biased	YES	NO
	Ec-01_003410	S3	23.9005591	S3	22.064189	Autosome	Non-biased	NO	NO
	Ec-01_003420	S3	43.8372744	S3	41.4739299	Autosome	Non-biased	NO	NO
	Ec-01_003440	S14	5.79608217	S7	4.28281186	Autosome	Non-biased	YES	YES
	Ec-01_003445	S14	1.77455137	S7	0.76972084	Autosome	Non-biased	YES	NO
	Ec-01_003450	S13	0	S13	0	Autosome	Non-biased	NO	NO
	Ec-01_003460	S15	0.23323214	S16	0.16254595	Autosome	Non-biased	YES	YES
	Ec-01_003470	S7	28.4696234	S4	29.4944133	Autosome	Non-biased	YES	NO
	Ec-01_003485	S3	0	S3	0	Autosome	Non-biased	NO	NO
	Ec-01_003490	S3	0	S3	0	Autosome	Non-biased	NO	NO
	Ec-01_003500	S3	31.3548583	S3	27.8127198	Autosome	Non-biased	NO	NO
	Ec-01_003510	S3	13.8302794	S3	10.6250543	Autosome	Non-biased	NO	NO
	Ec-01_003520	S1	1.90783037	S3	1.83245809	Autosome	Non-biased	YES	NO
	Ec-01_003530	S16	0	S2	0	Autosome	Non-biased	YES	NO
	Ec-01_003540	S3	481.333166	S3	381.470228	Autosome	Non-biased	NO	NO
	Ec-01_003550	S3	49.3232257	S1	50.2755285	Autosome	Non-biased	YES	NO
	Ec-01_003560	S3	38.3404877	S1	35.1500033	Autosome	Non-biased	YES	NO
	Ec-01_003570	S1	8.0105576	S5	7.42310857	Autosome	Non-biased	YES	NO
	Ec-01_003575	S13	0.17451887	S13	0.16235798	Autosome	Non-biased	NO	NO
	Ec-01_003580	S16	0	S16	0	Autosome	Non-biased	NO	NO
	Ec-01_003590	S3	13.7715083	S10	13.0431271	Autosome	Non-biased	YES	NO
	Ec-01_003600	S1	6.00835403	S4	5.01396658	Autosome	Non-biased	YES	NO
	Ec-01_003610	S5	26.5480988	S5	21.4323107	Autosome	Non-biased	NO	NO
	Ec-01_003620	S3	62.8015351	S3	83.8855449	Autosome	Non-biased	NO	NO
	Ec-01_003630	S3	1.1965118	S3	0.84177095	Autosome	Non-biased	NO	NO
	Ec-01_003640	S3	85.6198464	S3	80.8977875	Autosome	Non-biased	NO	NO
	Ec-01_003650	S4	21.1000045	S4	21.8472992	Autosome	Non-biased	NO	NO
	Ec-01_003660	S4	44.5166517	S3	34.7936549	Autosome	Non-biased	YES	NO
	Ec-01_003670	S1	138.218114	S3	129.982541	Autosome	Non-biased	YES	NO
	Ec-01_003680	S3	45.0712398	S3	44.1152547	Autosome	Non-biased	NO	NO
	Ec-01_003690	S3	24.7480289	S4	20.4417165	Autosome	Non-biased	YES	NO
	Ec-01_003700	S4	3.4021922	S4	3.07609127	Autosome	Non-biased	NO	NO
	Ec-01_003710	S3	2.97584051	S3	2.96310004	Autosome	Non-biased	NO	NO
	Ec-01_003730	S1	3.38000095	S1	2.01230481	Autosome	Non-biased	NO	NO
	Ec-01_003735	S1	16.0828453	S1	17.74885	Autosome	Non-biased	NO	NO
	Ec-01_003740	S3	9.10527117	S3	9.71460967	Autosome	Non-biased	NO	NO
	Ec-01_003750	S3	5.76917481	S3	6.63713318	Autosome	Non-biased	NO	NO
	Ec-01_003760	S1	9.97071543	S3	8.25856977	Autosome	Non-biased	YES	NO
	Ec-01_003770	S1	1.46842135	S3	1.38465687	Autosome	Non-biased	YES	NO
	Ec-01_003780	S1	5.7162574	S3	4.73105328	Autosome	Non-biased	YES	NO
	Ec-01_003790	S3	2.73943275	S3	2.88688781	Autosome	Non-biased	NO	NO
	Ec-01_003800	S3	1987.94889	S3	1967.12691	Autosome	Non-biased	NO	NO
	Ec-01_003810	S3	58.9228237	S3	63.7095481	Autosome	Non-biased	NO	NO
	Ec-01_003820	S3	14.0936256	S8	10.5340969	Autosome	Non-biased	YES	NO
	Ec-01_003830	S3	3.35782137	S3	2.75928886	Autosome	Non-biased	NO	NO
	Ec-01_003840	S3	4.05771969	S3	3.65852859	Autosome	Non-biased	NO	NO
	Ec-01_003850	S3	137.477155	S3	145.957126	Autosome	Non-biased	NO	NO
	Ec-01_003860	S7	2.87315429	S7	2.22670954	Autosome	Non-biased	NO	NO
	Ec-01_003870	S3	10.5891082	S3	11.0019204	Autosome	Non-biased	NO	NO
	Ec-01_003880	S3	558.902659	S3	655.77585	Autosome	Non-biased	NO	NO
	Ec-01_003890	S3	11.7372549	S8	12.9549385	Autosome	Non-biased	YES	NO
	Ec-01_003900	S9	5.70916749	S3	5.13650553	Autosome	Non-biased	YES	YES
	Ec-01_003910	S3	8.70413621	S3	10.0111429	Autosome	Non-biased	NO	YES
	Ec-01_003920	S3	72.5766256	S3	79.9140616	Autosome	Non-biased	NO	NO
	Ec-01_003930	S3	16.418383	S3	20.2556596	Autosome	Non-biased	NO	NO
	Ec-01_003940	S3	6.81079269	S3	15.3211719	Autosome	MBG	NO	YES
	Ec-01_003950	S2	92.0069488	S2	172.4171	Autosome	Non-biased	NO	YES
	Ec-01_003960	S2	48.227404	S2	38.424275	Autosome	Non-biased	NO	NO
	Ec-01_003970	S9	5.06560933	S9	4.6347314	Autosome	Non-biased	NO	YES
	Ec-01_003980	S14	0.3292994	S14	0.09504883	Autosome	Non-biased	NO	YES
	Ec-01_003990	S10	5.5714775	S10	5.32464307	Autosome	Non-biased	NO	NO
	Ec-01_004000	S16	248.601269	S2	241.409835	Autosome	Non-biased	YES	NO
	Ec-01_004010	S16	948.36942	S2	879.681958	Autosome	Non-biased	YES	YES
	Ec-01_004020	S3	7.30851781	S3	13.1352499	Autosome	Non-biased	NO	NO
	Ec-01_004030	S3	6.60472204	S12	7.56563368	Autosome	Non-biased	YES	NO
	Ec-01_004040	S8	0.92964463	S3	1.09093294	Autosome	Non-biased	YES	YES
	Ec-01_004050	S2	0.97683994	S2	1.25442227	Autosome	Non-biased	NO	NO
	Ec-01_004060	S3	2.5947036	S3	2.47646952	Autosome	Non-biased	NO	NO
	Ec-01_004070	S1	0	S1	0	Autosome	Non-biased	NO	YES
	Ec-01_004090	S4	21.5305425	S9	21.2840093	Autosome	Non-biased	YES	YES
	Ec-01_004095	S5	0	S5	0	Autosome	Non-biased	NO	NO
	Ec-01_004100	S3	5.9343725	S3	6.13162669	Autosome	Non-biased	NO	NO
	Ec-01_004110	S3	5.08328796	S10	4.62239522	Autosome	Non-biased	YES	NO
	Ec-01_004120	S3	374.032583	S4	323.616159	Autosome	Non-biased	YES	NO
	Ec-01_004130	S1	15.2111059	S3	20.3438897	Autosome	Non-biased	YES	NO
	Ec-01_004140	S1	6.66281438	S5	8.02496721	Autosome	Non-biased	YES	NO
	Ec-01_004150	S4	32.2713852	S4	35.5654334	Autosome	Non-biased	NO	NO
	Ec-01_004160	S3	15.6765818	S3	20.7865555	Autosome	Non-biased	NO	NO
	Ec-01_004170	S9	6.95859192	S4	5.79227699	Autosome	Non-biased	YES	YES
	Ec-01_004180	S1	6.961014	S3	6.46962443	Autosome	Non-biased	YES	YES
	Ec-01_004190	S1	14.6158594	S3	12.6009688	Autosome	Non-biased	YES	NO
	Ec-01_004200	S3	3.27528453	S3	2.67057437	Autosome	Non-biased	NO	NO
	Ec-01_004210	S2	0	S2	0	Autosome	Non-biased	NO	NO
	Ec-01_004220	S10	2.76992655	S10	1.86191779	Autosome	Non-biased	NO	NO
	Ec-01_004240	S5	36.4036714	S4	46.2537586	Autosome	Non-biased	YES	NO
	Ec-01_004250	S4	123.472136	S4	134.763824	Autosome	Non-biased	NO	NO
	Ec-01_004260	S2	23.7120143	S2	24.8712262	Autosome	Non-biased	NO	NO
	Ec-01_004270	S3	4.63568214	S3	4.96478108	Autosome	Non-biased	NO	NO
	Ec-01_004280	S2	10.5688019	S12	12.2184064	Autosome	Non-biased	YES	NO
	Ec-01_004290	S3	4.55383026	S3	4.70212436	Autosome	Non-biased	NO	NO
	Ec-01_004300	S4	23.1342918	S4	27.2752047	Autosome	Non-biased	NO	NO
	Ec-01_004310	S7	2.38762644	S9	1.72225797	Autosome	Non-biased	YES	NO
	Ec-01_004320	S3	16.2757518	S8	16.6298319	Autosome	Non-biased	YES	NO
	Ec-01_004330	S3	18.7501711	S3	18.1213965	Autosome	Non-biased	NO	NO
	Ec-01_004340	S3	68.898351	S3	76.0094887	Autosome	Non-biased	NO	NO
	Ec-01_004350	S3	11.3353553	S3	15.1351513	Autosome	Non-biased	NO	NO
	Ec-01_004370	S3	1.77020792	S3	2.26642597	Autosome	Non-biased	NO	YES
	Ec-01_004380	S3	1.7299703	S10	0.9388406	Autosome	Non-biased	YES	NO
	Ec-01_004390	S3	21.4464991	S8	21.9614039	Autosome	Non-biased	YES	NO
	Ec-01_004400	S15	18.2674689	S15	20.6555647	Autosome	Non-biased	NO	NO
	Ec-01_004410	S2	2.65717039	S2	2.17128582	Autosome	Non-biased	NO	NO
	Ec-01_004420	S4	22.2747084	S4	22.54561	Autosome	Non-biased	NO	NO
	Ec-01_004430	S3	104.664673	S3	107.100247	Autosome	Non-biased	NO	NO
	Ec-01_004440	S3	11.1786682	S3	12.9483381	Autosome	Non-biased	NO	YES
	Ec-01_004460	S3	7.20915343	S8	7.18698561	Autosome	Non-biased	YES	NO
	Ec-01_004470	S13	93.6863137	S14	92.9413646	Autosome	Non-biased	YES	YES
	Ec-01_004480	S1	2.55118863	S1	2.44627808	Autosome	Non-biased	NO	NO
	Ec-01_004490	S3	4.11737462	S3	5.40044073	Autosome	Non-biased	NO	NO
	Ec-01_004500	S1	27.0085238	S1	29.5899302	Autosome	Non-biased	NO	NO
	Ec-01_004510	S1	0	S1	0	Autosome	Non-biased	NO	NO
	Ec-01_004520	S3	59.3122249	S3	88.5451259	Autosome	Non-biased	NO	NO
	Ec-01_004530	S3	5.66095741	S8	4.19596833	Autosome	Non-biased	YES	NO
	Ec-01_004540	S3	32.1752779	S3	40.9755519	Autosome	Non-biased	NO	NO
	Ec-01_004550	S1	49.7943466	S3	56.5143616	Autosome	Non-biased	YES	NO
	Ec-01_004560	S3	3.05819904	S3	3.47492972	Autosome	Non-biased	NO	NO
	Ec-01_004570	S1	14.8254774	S1	13.2520472	Autosome	Non-biased	NO	YES
	Ec-01_004580	S2	12.9177312	S2	15.1930431	Autosome	Non-biased	NO	NO
	Ec-01_004590	S16	700.320863	S13	768.816977	Autosome	Non-biased	YES	NO
	Ec-01_004600	S3	1.56280262	S3	1.64956036	Autosome	Non-biased	NO	NO
	Ec-01_004610	S1	0.34880059	S3	0.3590109	Autosome	Non-biased	YES	NO
	Ec-01_004615	S2	0.8867352	S2	0.71033828	Autosome	Non-biased	NO	NO
	Ec-01_004620	S3	1.02378376	S3	0.73280783	Autosome	Non-biased	NO	NO
	Ec-01_004630	S3	17.1092782	S3	19.3951725	Autosome	Non-biased	NO	NO
	Ec-01_004640	S3	0.62576579	S3	0.54260947	Autosome	Non-biased	NO	NO
	Ec-01_004650	S3	0	S3	0.01036236	Autosome	Non-biased	NO	NO
	Ec-01_004660	S3	79.3542045	S8	55.2993457	Autosome	Non-biased	YES	NO
	Ec-01_004670	S3	3.37049999	S8	3.58894652	Autosome	Non-biased	YES	NO
	Ec-01_004680	S7	13.8608831	S7	14.3321652	Autosome	Non-biased	NO	NO
	Ec-01_004700	S5	2.39851729	S5	2.89123362	Autosome	Non-biased	NO	NO
	Ec-01_004710	S2	205.556436	S2	134.83349	Autosome	Non-biased	NO	NO
	Ec-01_004720	S5	0	S5	0	Autosome	Non-biased	NO	NO
	Ec-01_004730	S4	57.1067525	S4	63.9770487	Autosome	Non-biased	NO	NO
	Ec-01_004740	S7	65.629139	S5	85.1055116	Autosome	Non-biased	YES	YES
	Ec-01_004750	S16	22.8278056	S15	21.1334655	Autosome	Non-biased	YES	YES
	Ec-01_004760	S2	12.2537261	S2	14.1525726	Autosome	Non-biased	NO	NO
	Ec-01_004770	S16	152.381613	S16	174.641405	Autosome	Non-biased	NO	YES
	Ec-01_004780	S3	4.6124229	S3	5.06287907	Autosome	Non-biased	NO	NO
	Ec-01_004800	S7	4.59199135	S7	3.42354718	Autosome	Non-biased	NO	NO
	Ec-01_004810	S3	50.5858072	S3	41.4743264	Autosome	Non-biased	NO	NO
	Ec-01_004820	S3	8.48605955	S3	8.7654358	Autosome	Non-biased	NO	NO
	Ec-01_004830	S3	4.7651814	S9	3.89385711	Autosome	Non-biased	YES	NO
	Ec-01_004840	S3	22.1987379	S3	25.1134091	Autosome	Non-biased	NO	NO
	Ec-01_004860	S3	8.24164346	S3	8.90350807	Autosome	Non-biased	NO	NO
	Ec-01_004880	S3	7.1277596	S3	5.59215453	Autosome	Non-biased	NO	NO
	Ec-01_004890	S3	13.7536435	S3	14.7727793	Autosome	Non-biased	NO	NO
	Ec-01_004900	S3	8.95642278	S3	8.59009964	Autosome	Non-biased	NO	NO
	Ec-01_004910	S7	8.78065249	S7	9.84885495	Autosome	Non-biased	NO	NO
	Ec-01_004920	S10	3.17656148	S10	1.51155819	Autosome	FBG	NO	NO
	Ec-01_004930	S1	13.8081346	S3	11.542462	Autosome	Non-biased	YES	NO
	Ec-01_004940	S5	6.21806796	S4	5.23231739	Autosome	Non-biased	YES	NO
	Ec-01_004950	S1	3.00498743	S5	2.4043188	Autosome	Non-biased	YES	YES
	Ec-01_004960	S10	2.84112075	S7	1.78603048	Autosome	Non-biased	YES	YES
	Ec-01_004980	S7	2.99402176	S7	2.09439577	Autosome	Non-biased	NO	NO
	Ec-01_004990	S1	87.6715022	S1	79.3720196	Autosome	Non-biased	NO	NO
	Ec-01_005000	S3	13.114422	S3	8.56614539	Autosome	Non-biased	NO	NO
	Ec-01_005010	S1	30.0692919	S10	33.0723549	Autosome	Non-biased	YES	NO
	Ec-01_005020	S3	9.67011692	S1	6.93435071	Autosome	Non-biased	YES	NO
	Ec-01_005030	S3	17.9585793	S1	11.980363	Autosome	Non-biased	YES	NO
	Ec-01_005040	S4	13.2846231	S4	16.5213722	Autosome	Non-biased	NO	NO
	Ec-01_005050	S4	0.73336444	S4	0.72324731	Autosome	Non-biased	NO	NO
	Ec-01_005060	S4	124.807605	S9	137.016946	Autosome	Non-biased	YES	NO
	Ec-01_005070	S3	59.1655108	S3	62.0644798	Autosome	Non-biased	NO	NO
	Ec-01_005090	S3	18.7211976	S3	26.8008164	Autosome	Non-biased	NO	NO
	Ec-01_005100	S3	9.49553254	S3	17.7226142	Autosome	Non-biased	NO	YES
	Ec-01_005110	S1	7.79442982	S3	5.8209993	Autosome	Non-biased	YES	NO
	Ec-01_005120	S1	14.3320979	S1	11.8294426	Autosome	Non-biased	NO	NO
	Ec-01_005130	S7	7.80307617	S10	8.13003652	Autosome	Non-biased	YES	NO
	Ec-01_005140	S3	13.4069983	S3	15.3450391	Autosome	Non-biased	NO	NO
	Ec-01_005150	S3	7.13327399	S3	7.06556222	Autosome	Non-biased	NO	NO
	Ec-01_005160	S10	0.27875342	S7	0.17359871	Autosome	Non-biased	YES	YES
	Ec-01_005170	S15	0	S15	0	Autosome	Non-biased	NO	YES
	Ec-01_005180	S7	0	S7	0	Autosome	Non-biased	NO	YES
	Ec-01_005185	S7	0	S7	0	Autosome	Non-biased	NO	NO
	Ec-01_005190	S7	0.4467573	S7	0.4719285	Autosome	Non-biased	NO	NO
	Ec-01_005200	S3	14.5793168	S3	14.5018882	Autosome	Non-biased	NO	NO
	Ec-01_005205	S2	0	S2	0	Autosome	Non-biased	NO	NO
	Ec-01_005210	S5	7.72863432	S7	6.65601266	Autosome	Non-biased	YES	YES
	Ec-01_005220	S14	61.5046368	S14	55.5991	Autosome	Non-biased	NO	NO
	Ec-01_005230	S7	16.496863	S7	17.3651122	Autosome	Non-biased	NO	NO
	Ec-01_005250	S3	3.20997066	S3	4.21799818	Autosome	Non-biased	NO	NO
	Ec-01_005260	S7	12.5371479	S7	15.4318798	Autosome	Non-biased	NO	NO
	Ec-01_005270	S14	32.1550647	S14	32.541384	Autosome	Non-biased	NO	NO
	Ec-01_005280	S7	8.42688146	S7	9.66401473	Autosome	Non-biased	NO	NO
	Ec-01_005290	S5	6.41625741	S5	4.92514347	Autosome	Non-biased	NO	NO
	Ec-01_005300	S3	9.73380061	S3	10.4876863	Autosome	Non-biased	NO	NO
	Ec-01_005310	S3	7.43750937	S3	7.73927671	Autosome	Non-biased	NO	NO
	Ec-01_005320	S2	4.62396319	S2	6.37903514	Autosome	Non-biased	NO	NO
	Ec-01_005330	S3	1.42092206	S3	1.67891349	Autosome	Non-biased	NO	YES
	Ec-01_005340	S3	20.2963164	S3	22.7358448	Autosome	Non-biased	NO	NO
	Ec-01_005350	S3	29.1793861	S3	32.7110767	Autosome	Non-biased	NO	NO
	Ec-01_005360	S3	15.8698422	S3	19.0331501	Autosome	Non-biased	NO	NO
	Ec-01_005370	S16	783.53198	S15	912.100177	Autosome	Non-biased	YES	YES
	Ec-01_005380	S3	9.15761652	S3	9.25189784	Autosome	Non-biased	NO	NO
	Ec-01_005390	S10	4.57811964	S10	3.66579689	Autosome	Non-biased	NO	NO
	Ec-01_005400	S7	9.92371387	S7	9.2255466	Autosome	Non-biased	NO	YES
	Ec-01_005410	S3	2.86995303	S3	2.3841001	Autosome	Non-biased	NO	NO
	Ec-01_005420	S3	5.14667691	S3	4.60406312	Autosome	Non-biased	NO	NO
	Ec-01_005430	S3	0	S3	0	Autosome	Non-biased	NO	NO
	Ec-01_005440	S9	20.97071	S9	24.092101	Autosome	Non-biased	NO	NO
	Ec-01_005450	S7	1.62735737	S14	1.45059503	Autosome	Non-biased	YES	NO
	Ec-01_005460	S10	9.85063511	S10	8.68021164	Autosome	Non-biased	NO	NO
	Ec-01_005470	S1	12.5544885	S3	9.70726823	Autosome	Non-biased	YES	NO
	Ec-01_005480	S3	14.6300333	S3	16.4254176	Autosome	Non-biased	NO	NO
	Ec-01_005490	S3	8.01767487	S3	6.61975784	Autosome	Non-biased	NO	NO
	Ec-01_005500	S1	12.2247556	S7	15.7305951	Autosome	Non-biased	YES	NO
	Ec-01_005510	S3	12.0741266	S3	14.7990184	Autosome	Non-biased	NO	NO
	Ec-01_005520	S3	0.87644778	S3	0.95601591	Autosome	Non-biased	NO	NO
	Ec-01_005530	S2	2.53626688	S2	2.78520031	Autosome	Non-biased	NO	NO
	Ec-01_005540	S2	6.95843337	S2	8.65480942	Autosome	Non-biased	NO	NO
	Ec-01_005550	S3	4.12558443	S9	4.69055508	Autosome	Non-biased	YES	NO
	Ec-01_005560	S3	563.884556	S3	868.253299	Autosome	Non-biased	NO	NO
	Ec-01_005570	S3	0.8080699	S3	0.66983163	Autosome	Non-biased	NO	NO
	Ec-01_005580	S3	12.4852317	S3	12.5649629	Autosome	Non-biased	NO	NO
	Ec-01_005590	S3	10.7718121	S3	11.7465019	Autosome	Non-biased	NO	NO
	Ec-01_005600	S3	6.7773633	S8	7.48048882	Autosome	Non-biased	YES	NO
	Ec-01_005610	S3	4.9922705	S3	5.08938518	Autosome	Non-biased	NO	NO
	Ec-01_005620	S3	7.72294298	S3	7.70347226	Autosome	Non-biased	NO	NO
	Ec-01_005630	S3	22.9024885	S3	19.1751365	Autosome	Non-biased	NO	NO
	Ec-01_005640	S3	4.23902595	S3	4.55164057	Autosome	Non-biased	NO	NO
	Ec-01_005650	S3	16.2825039	S3	15.3070556	Autosome	Non-biased	NO	NO
	Ec-01_005660	S10	8.36899645	S7	7.30914343	Autosome	Non-biased	YES	NO
	Ec-01_005670	S7	73.68653	S7	101.855391	Autosome	Non-biased	NO	NO
	Ec-01_005680	S2	4.89551688	S2	4.55783402	Autosome	Non-biased	NO	YES
	Ec-01_005690	S16	275.647393	S16	359.205838	Autosome	Non-biased	NO	YES
	Ec-01_005700	S5	15.4729988	S3	16.0638062	Autosome	Non-biased	YES	NO
	Ec-01_005705	S2	7.54649172	S2	9.32461659	Autosome	Non-biased	NO	NO
	Ec-01_005710	S3	2.58330738	S3	3.00259026	Autosome	Non-biased	NO	NO
	Ec-01_005720	S3	91.762495	S3	104.307691	Autosome	Non-biased	NO	NO
	Ec-01_005730	S13	4.22704498	S7	5.27561603	Autosome	Non-biased	YES	YES
	Ec-01_005740	S3	5.12919695	S3	6.21869636	Autosome	Non-biased	NO	NO
	Ec-01_005750	S3	6.12634747	S3	7.72531792	Autosome	Non-biased	NO	NO
	Ec-01_005760	S3	80.66588	S3	76.3680651	Autosome	Non-biased	NO	NO
	Ec-01_005770	S3	14.6626264	S3	18.1538347	Autosome	Non-biased	NO	NO
	Ec-01_005780	S2	39.7399183	S2	61.6699874	Autosome	Non-biased	NO	YES
	Ec-01_005800	S5	9.35997872	S5	9.57598325	Autosome	Non-biased	NO	NO
	Ec-01_005810	S4	6.40026682	S4	6.6181353	Autosome	Non-biased	NO	NO
	Ec-01_005830	S2	3.31809702	S2	3.64182032	Autosome	Non-biased	NO	NO
	Ec-01_005840	S5	13.1874118	S5	15.9711477	Autosome	Non-biased	NO	NO
	Ec-01_005850	S16	0	S16	0.21242842	Autosome	Non-biased	NO	YES
	Ec-01_005860	S3	3.89329767	S4	4.81199988	Autosome	Non-biased	YES	NO
	Ec-01_005870	S16	131.637986	S2	178.291635	Autosome	Non-biased	YES	YES
	Ec-01_005880	S3	2.8102069	S3	4.79975846	Autosome	Non-biased	NO	NO
	Ec-01_005890	S3	64.8624579	S3	71.0251932	Autosome	Non-biased	NO	NO
	Ec-01_005900	S2	8.47598798	S2	8.44616063	Autosome	Non-biased	NO	NO
	Ec-01_005910	S3	1.76838218	S3	1.37663747	Autosome	Non-biased	NO	NO
	Ec-01_005920	S3	2.26381521	S3	2.97703257	Autosome	Non-biased	NO	NO
	Ec-01_005930	S1	14.412034	S3	14.8526858	Autosome	Non-biased	YES	NO
	Ec-01_005950	S3	13.4732582	S3	13.3583817	Autosome	Non-biased	NO	NO
	Ec-01_005960	S3	21.5201864	S3	20.8457844	Autosome	Non-biased	NO	NO
	Ec-01_005970	S8	2.31601899	S8	1.60292064	Autosome	Non-biased	NO	NO
	Ec-01_005980	S4	1.94843721	S4	1.60356453	Autosome	Non-biased	NO	NO
	Ec-01_005990	S1	5.17664455	S4	4.54261561	Autosome	Non-biased	YES	NO
	Ec-01_006000	S1	6.92733167	S1	5.61857336	Autosome	Non-biased	NO	NO
	Ec-01_006010	S1	20.3383932	S5	23.5716129	Autosome	Non-biased	YES	NO
	Ec-01_006020	S3	0.9906039	S3	0.9706834	Autosome	Non-biased	NO	NO
	Ec-01_006040	S3	19.9794312	S3	25.0615803	Autosome	Non-biased	NO	NO
	Ec-01_006050	S3	5.76767915	S3	4.98238333	Autosome	Non-biased	NO	NO
	Ec-01_006060	S15	2.30180856	S15	1.73773045	Autosome	Non-biased	NO	NO
	Ec-01_006070	S8	104.862058	S8	75.0650073	Autosome	Non-biased	NO	NO
	Ec-01_006080	S1	4.57726497	S1	4.72380383	Autosome	Non-biased	NO	NO
	Ec-01_006090	S3	13.212081	S3	11.9885957	Autosome	Non-biased	NO	NO
	Ec-01_006100	S1	5.26733614	S5	3.6861272	Autosome	Non-biased	YES	YES
	Ec-01_006110	S3	45.8266841	S3	47.9055527	Autosome	Non-biased	NO	NO
	Ec-01_006120	S16	0	S2	0	Autosome	Non-biased	YES	NO
	Ec-01_006130	S16	0	S2	0	Autosome	Non-biased	YES	NO
	Ec-01_006140	S3	1.03598937	S3	1.12984579	Autosome	Non-biased	NO	NO
	Ec-01_006150	S1	0	S1	0	Autosome	Non-biased	NO	YES
	Ec-01_006160	S1	7.82276798	S3	5.46246903	Autosome	Non-biased	YES	NO
	Ec-01_006170	S3	92.4658	S3	70.4786919	Autosome	Non-biased	NO	NO
	Ec-01_006180	S3	13.8240601	S3	15.1105784	Autosome	Non-biased	NO	NO
	Ec-01_006190	S3	4.15223767	S3	3.5483991	Autosome	Non-biased	NO	NO
	Ec-01_006200	S3	45.5300978	S10	52.7870218	Autosome	Non-biased	YES	NO
	Ec-01_006210	S16	0	S16	0	Autosome	Non-biased	NO	NO
	Ec-01_006220	S5	31.4919098	S5	24.8788962	Autosome	Non-biased	NO	YES
	Ec-01_006240	S15	7.73525507	S15	9.01706188	Autosome	Non-biased	NO	YES
	Ec-01_006250	S2	72.8788555	S15	75.8363848	Autosome	Non-biased	YES	YES
	Ec-01_006260	S16	0	S16	0	Autosome	Non-biased	NO	YES
	Ec-01_006280	S1	31.8598691	S5	33.8874617	Autosome	Non-biased	YES	NO
	Ec-01_006290	S5	71.7288072	S4	70.8414005	Autosome	Non-biased	YES	NO
	Ec-01_006300	S3	4.13071723	S3	3.97937813	Autosome	Non-biased	NO	NO
	Ec-01_006310	S3	29.4616339	S3	36.893571	Autosome	Non-biased	NO	NO
	Ec-01_006320	S3	1252.37365	S3	898.608947	Autosome	Non-biased	NO	NO
	Ec-01_006330	S2	10.8212881	S6	11.6673448	Autosome	Non-biased	YES	NO
	Ec-01_006340	S3	4.72076919	S3	5.28454637	Autosome	Non-biased	NO	NO
	Ec-01_006350	S1	1.07005688	S5	1.24899115	Autosome	Non-biased	YES	NO
	Ec-01_006360	S5	1.86539715	S5	2.88756755	Autosome	Non-biased	NO	NO
	Ec-01_006370	S13	9.57779687	S3	11.2192242	Autosome	Non-biased	YES	YES
	Ec-01_006380	S3	19.2161609	S3	25.0863048	Autosome	Non-biased	NO	NO
	Ec-01_006390	S3	18.1073596	S3	17.0487772	Autosome	Non-biased	NO	NO
	Ec-01_006400	S1	77.222768	S3	50.1347832	Autosome	Non-biased	YES	NO
	Ec-01_006410	S1	99.9628277	S3	130.433657	Autosome	Non-biased	YES	NO
	Ec-01_006420	S5	16.4861414	S4	18.5255114	Autosome	Non-biased	YES	NO
	Ec-01_006425	S1	0	S1	0	Autosome	Non-biased	NO	NO
	Ec-01_006430	S3	4.01429602	S3	3.90750028	Autosome	Non-biased	NO	NO
	Ec-01_006440	S1	14.4017126	S10	13.433849	Autosome	Non-biased	YES	NO
	Ec-01_006460	S3	5.08286985	S3	4.30444772	Autosome	Non-biased	NO	NO
	Ec-01_006470	S3	52.1683713	S3	48.263888	Autosome	Non-biased	NO	NO
	Ec-01_006480	S3	6.49237296	S3	5.51911062	Autosome	Non-biased	NO	NO
	Ec-01_006490	S1	51.1335895	S1	35.997591	Autosome	Non-biased	NO	NO
	Ec-01_006500	S1	8.85534627	S3	8.94918017	Autosome	Non-biased	YES	NO
	Ec-01_006510	S2	9.67338393	S2	9.44474595	Autosome	Non-biased	NO	NO
	Ec-01_006520	S5	15.5439328	S12	17.7379227	Autosome	Non-biased	YES	YES
	Ec-01_006525	S5	0	S5	0	Autosome	Non-biased	NO	NO
	Ec-01_006530	S5	4.79769082	S5	5.47258063	Autosome	Non-biased	NO	NO
	Ec-01_006540	S1	3.09648312	S1	3.64419296	Autosome	Non-biased	NO	NO
	Ec-01_006550	S3	47.6741424	S3	49.4370267	Autosome	Non-biased	NO	NO
	Ec-01_006560	S3	67.429263	S3	67.1196785	Autosome	Non-biased	NO	NO
	Ec-01_006570	S3	0.97998857	S3	0.96617638	Autosome	Non-biased	NO	NO
	Ec-01_006580	S2	3.27400756	S2	3.26304842	Autosome	Non-biased	NO	NO
	Ec-01_006590	S3	511.456582	S3	631.010943	Autosome	Non-biased	NO	NO
	Ec-01_006600	S10	0.54768147	S10	0.57623344	Autosome	Non-biased	NO	NO
	Ec-01_006610	S10	0.27018099	S10	0.12055002	Autosome	Non-biased	NO	NO
	Ec-01_006620	S5	13.1410956	S10	8.21872734	Autosome	Non-biased	YES	NO
	Ec-01_006630	S3	4.23175308	S3	6.40863529	Autosome	Non-biased	NO	NO
	Ec-01_006640	S3	9.02873449	S3	11.2244204	Autosome	Non-biased	NO	NO
	Ec-01_006650	S3	1.74581402	S10	1.69304758	Autosome	Non-biased	YES	NO
	Ec-01_006660	S5	5.19026719	S5	4.41645837	Autosome	Non-biased	NO	NO
	Ec-01_006670	S1	5.75567345	S1	5.41704286	Autosome	Non-biased	NO	NO
	Ec-01_006680	S4	7.41410356	S4	8.94625213	Autosome	Non-biased	NO	NO
	Ec-01_006690	S1	1.68053207	S3	1.28460067	Autosome	Non-biased	YES	YES
	Ec-01_006700	S3	15.8831283	S3	16.9024538	Autosome	Non-biased	NO	NO
	Ec-01_006710	S3	16.7609928	S3	17.7634926	Autosome	Non-biased	NO	NO
	Ec-01_006720	S3	2460.74365	S3	2196.26606	Autosome	Non-biased	NO	NO
	Ec-01_006730	S3	11.0280656	S3	10.5742102	Autosome	Non-biased	NO	NO
	Ec-01_006740	S3	14.96439	S3	15.6697372	Autosome	Non-biased	NO	NO
	Ec-01_006750	S2	0	S2	0	Autosome	Non-biased	NO	NO
	Ec-01_006760	S3	14.1996521	S3	16.4298428	Autosome	Non-biased	NO	NO
	Ec-01_006770	S5	24.5102185	S3	26.231521	Autosome	Non-biased	YES	NO
	Ec-01_006780	S3	562.798803	S3	640.200755	Autosome	Non-biased	NO	NO
	Ec-01_006790	S1	330.412043	S1	322.930683	Autosome	Non-biased	NO	YES
	Ec-01_006800	S1	34.4721784	S8	53.9847793	Autosome	Non-biased	YES	NO
	Ec-01_006810	S10	5.11067354	S8	5.18500372	Autosome	Non-biased	YES	NO
	Ec-01_006820	S7	3.56220449	S7	2.89807036	Autosome	Non-biased	NO	NO
	Ec-01_006830	S3	1.7032375	S3	1.39073661	Autosome	Non-biased	NO	NO
	Ec-01_006840	S3	3.32671975	S3	3.71544518	Autosome	Non-biased	NO	NO
	Ec-01_006870	S4	10.5096687	S4	9.4823628	Autosome	Non-biased	NO	NO
	Ec-01_006880	S3	42.63541	S3	43.1228794	Autosome	Non-biased	NO	NO
	Ec-01_006890	S16	7.81393446	S16	5.82955477	Autosome	Non-biased	NO	YES
	Ec-01_006900	S16	2.76001769	S2	0.98048982	Autosome	Non-biased	YES	YES
	Ec-01_006910	S1	0.9842992	S3	0.56585834	Autosome	Non-biased	YES	NO
	Ec-01_006920	S3	1.1028727	S1	1.41978164	Autosome	Non-biased	YES	NO
	Ec-01_006930	S3	32.1860039	S3	38.3309768	Autosome	Non-biased	NO	NO
	Ec-01_006940	S3	6.47846294	S3	6.37479332	Autosome	Non-biased	NO	NO
	Ec-01_006950	S3	12.8239645	S3	13.6560433	Autosome	Non-biased	NO	NO
	Ec-01_006960	S3	22.0873648	S3	25.8017225	Autosome	Non-biased	NO	NO
	Ec-01_006970	S2	0	S2	0	Autosome	Non-biased	NO	NO
	Ec-01_006990	S1	16.8032318	S3	23.2178228	Autosome	Non-biased	YES	NO
	Ec-01_007000	S8	6.55829467	S3	6.27938865	Autosome	Non-biased	YES	NO
	Ec-01_007010	S3	8.30732299	S3	10.3036906	Autosome	Non-biased	NO	NO
	Ec-01_007020	S7	9.43002891	S10	9.9855009	Autosome	Non-biased	YES	NO
	Ec-01_007030	S8	1.60652446	S8	1.64008543	Autosome	Non-biased	NO	NO
	Ec-01_007040	S7	3.454591	S10	2.67421165	Autosome	Non-biased	YES	NO
	Ec-01_007050	S1	1.63298051	S3	1.29288197	Autosome	Non-biased	YES	NO
	Ec-01_007060	S3	8.20619151	S3	7.88021961	Autosome	Non-biased	NO	NO
	Ec-01_007070	S1	1.92920215	S3	1.46676008	Autosome	Non-biased	YES	NO
	Ec-01_007080	S3	5.91496701	S3	6.89714198	Autosome	Non-biased	NO	NO
	Ec-01_007090	S4	6.76750204	S3	6.98540717	Autosome	Non-biased	YES	NO
	Ec-01_007100	S3	19.1458922	S3	13.8838586	Autosome	Non-biased	NO	NO
	Ec-01_007110	S3	1.99791897	S3	2.57766026	Autosome	Non-biased	NO	NO
	Ec-01_007120	S1	0.88022129	S3	0.84346698	Autosome	Non-biased	YES	NO
	Ec-01_007130	S1	12.811929	S3	12.4144172	Autosome	Non-biased	YES	NO
	Ec-01_007140	S13	21.6108945	S5	12.0765731	Autosome	Non-biased	YES	NO
	Ec-01_007150	S7	8.84248273	S5	10.2243489	Autosome	Non-biased	YES	NO
	Ec-01_007160	S8	20.6740718	S3	24.5600349	Autosome	Non-biased	YES	NO
	Ec-01_007170	S1	28.277969	S1	27.3746273	Autosome	Non-biased	NO	NO
	Ec-01_007180	S1	29.5808721	S1	22.7033421	Autosome	Non-biased	NO	NO
	Ec-01_007190	S3	8.33428581	S3	10.0713084	Autosome	Non-biased	NO	NO
	Ec-01_007200	S5	1.36556796	S4	2.20443745	Autosome	Non-biased	YES	NO
	Ec-01_007210	S2	3.64854913	S12	5.34031626	Autosome	Non-biased	YES	NO
	Ec-01_007220	S9	0.55654641	S9	0.81286489	Autosome	Non-biased	NO	YES
	Ec-01_007230	S5	8.33419138	S4	9.86656802	Autosome	Non-biased	YES	NO
	Ec-01_007240	S4	2297.5276	S4	2029.74372	Autosome	Non-biased	NO	NO
	Ec-01_007250	S5	3.73432353	S8	3.80493075	Autosome	Non-biased	YES	NO
	Ec-01_007260	S4	1.88834368	S4	1.48261408	Autosome	Non-biased	NO	NO
	Ec-01_007270	S16	1.26185864	S2	1.73424923	Autosome	Non-biased	YES	NO
	Ec-01_007280	S3	3.81917541	S3	4.67835473	Autosome	Non-biased	NO	NO
	Ec-01_007290	S3	22.7164639	S3	28.8909859	Autosome	Non-biased	NO	NO
	Ec-01_007300	S1	7.26268693	S1	6.14093441	Autosome	Non-biased	NO	YES
	Ec-01_007310	S3	2.27762948	S3	2.66723398	Autosome	Non-biased	NO	NO
	Ec-01_007320	S2	18.6242815	S2	21.7131017	Autosome	Non-biased	NO	NO
	Ec-01_007330	S16	8.53241128	S2	10.6894414	Autosome	Non-biased	YES	YES
	Ec-01_007340	S13	3.57940248	S13	2.73784362	Autosome	Non-biased	NO	NO
	Ec-01_007350	S3	9.27012108	S3	7.5798592	Autosome	Non-biased	NO	NO
	Ec-01_007360	S16	0	S2	0	Autosome	Non-biased	YES	NO
	Ec-01_007370	S3	61.9513306	S3	64.5567406	Autosome	Non-biased	NO	NO
	Ec-01_007380	S10	12.5771619	S10	11.2935574	Autosome	Non-biased	NO	NO
	Ec-01_007390	S10	2.49558604	S10	2.20663972	Autosome	Non-biased	NO	NO
	Ec-01_007400	S1	2.73617139	S1	3.12344273	Autosome	Non-biased	NO	NO
	Ec-01_007410	S3	4.24140681	S3	6.61255884	Autosome	Non-biased	NO	YES
	Ec-01_007420	S2	16.460806	S2	26.2989492	Autosome	Non-biased	NO	NO
	Ec-01_007430	S2	43.6031736	S2	70.6658263	Autosome	Non-biased	NO	YES
	Ec-01_007440	S3	30.2184084	S3	27.2009696	Autosome	Non-biased	NO	YES
	Ec-01_007450	S1	10.464925	S3	11.2004382	Autosome	Non-biased	YES	NO
	Ec-01_007460	S8	1.9564726	S8	1.76291273	Autosome	Non-biased	NO	YES
	Ec-01_007470	S3	93.6325422	S3	80.41333	Autosome	Non-biased	NO	NO
	Ec-01_007480	S10	27.4600186	S8	29.0034091	Autosome	Non-biased	YES	NO
	Ec-01_007490	S15	0	S15	0	Autosome	Non-biased	NO	NO
	Ec-01_007500	S9	8.29686145	S9	10.1797419	Autosome	Non-biased	NO	NO
	Ec-01_007510	S10	6.37367346	S10	5.46176605	Autosome	Non-biased	NO	NO
	Ec-01_007520	S10	4.78911693	S10	3.18239836	Autosome	Non-biased	NO	NO
	Ec-01_007530	S5	9.27407167	S5	7.33774701	Autosome	Non-biased	NO	NO
	Ec-01_007540	S3	33.2866362	S3	29.978489	Autosome	Non-biased	NO	NO
	Ec-01_007550	S3	195.389645	S3	214.215174	Autosome	Non-biased	NO	NO
	Ec-01_007570	S3	42.3456814	S3	41.3143269	Autosome	Non-biased	NO	NO
	Ec-01_007580	S3	3.94781862	S3	4.21717404	Autosome	Non-biased	NO	NO
	Ec-01_007590	S3	5.38614582	S3	5.02694584	Autosome	Non-biased	NO	NO
	Ec-01_007600	S1	20.4318084	S1	16.4891956	Autosome	Non-biased	NO	NO
	Ec-01_007610	S3	21.6198125	S3	23.3993847	Autosome	Non-biased	NO	NO
	Ec-01_007620	S1	3.002092	S1	2.55239065	Autosome	Non-biased	NO	NO
	Ec-01_007630	S8	8.34645095	S8	10.0360625	Autosome	Non-biased	NO	NO
	Ec-01_007640	S7	37.2154096	S7	45.6711089	Autosome	Non-biased	NO	NO
	Ec-01_007650	S10	6.18281936	S10	5.00558893	Autosome	Non-biased	NO	NO
	Ec-01_007660	S3	6.68475038	S3	7.1348716	Autosome	Non-biased	NO	NO
	Ec-01_007675	S10	0	S1	0	Autosome	Non-biased	YES	NO
	Ec-01_007680	S10	13.7659389	S10	16.4594629	Autosome	Non-biased	NO	NO
	Ec-01_007690	S15	6.22111798	S15	6.53911641	Autosome	Non-biased	NO	NO
	Ec-01_007700	S1	58.704148	S5	62.9548048	Autosome	Non-biased	YES	NO
	Ec-01_007710	S1	0	S1	0	Autosome	Non-biased	NO	NO
	Ec-01_007720	S3	37.8823362	S3	43.8937959	Autosome	Non-biased	NO	NO
	Ec-01_007730	S16	88.4554726	S13	122.976537	Autosome	Non-biased	YES	YES
	Ec-01_007740	S10	6.8762821	S8	8.19987167	Autosome	Non-biased	YES	YES
	Ec-01_007750	S3	10.8461831	S3	11.4323165	Autosome	Non-biased	NO	NO
	Ec-01_007760	S3	74.3729178	S3	67.6816511	Autosome	Non-biased	NO	NO
	Ec-01_007770	S3	8.01331155	S3	8.66614922	Autosome	Non-biased	NO	NO
	Ec-01_007780	S16	0	S16	0	Autosome	Non-biased	NO	NO
	Ec-01_007790	S1	23.1277541	S5	19.4475746	Autosome	Non-biased	YES	NO
	Ec-01_007800	S1	32.0759062	S1	25.3925904	Autosome	Non-biased	NO	NO
	Ec-01_007810	S1	225.543693	S1	178.720638	Autosome	Non-biased	NO	NO
	Ec-01_007820	S1	15.0010228	S1	22.3575453	Autosome	Non-biased	NO	NO
	Ec-01_007830	S1	15.9336986	S4	17.6218159	Autosome	Non-biased	YES	NO
	Ec-01_007840	S7	9.34082259	S7	9.87516782	Autosome	Non-biased	NO	NO
	Ec-01_007845	S7	7.95296511	S7	6.96609401	Autosome	Non-biased	NO	NO
	Ec-01_007850	S8	34.1984525	S10	33.5043291	Autosome	Non-biased	YES	NO
	Ec-01_007860	S3	33.9818549	S3	42.432778	Autosome	Non-biased	NO	NO
	Ec-01_007870	S3	23.0983482	S3	27.6788273	Autosome	Non-biased	NO	NO
	Ec-01_007880	S13	12.1999215	S5	60.7960056	Autosome	MBG	YES	NO
	Ec-01_007890	S3	5.32940475	S3	6.00762021	Autosome	Non-biased	NO	NO
	Ec-01_007900	S2	0	S2	0	Autosome	Non-biased	NO	NO
	Ec-01_007920	S4	1.04515645	S8	1.33022126	Autosome	Non-biased	YES	NO
	Ec-01_007930	S4	0	S8	0	Autosome	Non-biased	YES	NO
	Ec-01_007940	S3	31.1387988	S1	29.4862255	Autosome	Non-biased	YES	NO
	Ec-01_007950	S10	4.7400305	S8	5.33006127	Autosome	Non-biased	YES	NO
	Ec-01_007960	S10	7.6395675	S10	6.95319582	Autosome	Non-biased	NO	NO
	Ec-01_007980	S10	7.79107236	S10	6.04150078	Autosome	Non-biased	NO	NO
	Ec-01_007990	S8	4.1487607	S10	4.85599105	Autosome	Non-biased	YES	NO
	Ec-01_008000	S8	3.38584958	S8	3.31034952	Autosome	Non-biased	NO	NO
	Ec-01_008010	S10	4.15521079	S7	4.1465754	Autosome	Non-biased	YES	NO
	Ec-01_008020	S10	2.62318227	S10	1.97893546	Autosome	Non-biased	NO	NO
	Ec-01_008030	S15	18.6217049	S15	17.5252503	Autosome	Non-biased	NO	NO
	Ec-01_008040	S3	156.040499	S3	125.320016	Autosome	Non-biased	NO	NO
	Ec-01_008050	S3	0	S8	0	Autosome	Non-biased	YES	YES
	Ec-01_008060	S3	9.31649074	S8	10.5734396	Autosome	Non-biased	YES	YES
	Ec-01_008070	S5	1.41128363	S5	0.95984569	Autosome	Non-biased	NO	NO
	Ec-01_008080	S1	3.1621595	S10	3.53480596	Autosome	Non-biased	YES	NO
	Ec-01_008090	S16	0	S16	0	Autosome	Non-biased	NO	NO
	Ec-01_008100	S4	8.13639955	S4	7.63801996	Autosome	Non-biased	NO	NO
	Ec-01_008110	S1	2.62519807	S4	2.31651779	Autosome	Non-biased	YES	NO
	Ec-01_008120	S1	1.00575744	S3	1.28245388	Autosome	Non-biased	YES	NO
	Ec-01_008130	S16	1.88761305	S16	1.8630513	Autosome	Non-biased	NO	NO
	Ec-01_008140	S1	1.90080048	S3	1.53829772	Autosome	Non-biased	YES	NO
	Ec-01_008150	S1	0	S1	0	Autosome	Non-biased	NO	YES
	Ec-01_008160	S7	2.91294739	S9	3.5748594	Autosome	Non-biased	YES	NO
	Ec-01_008170	S10	1.39069701	S10	0.68151981	Autosome	Non-biased	NO	YES
	Ec-01_008180	S4	64.7316746	S9	70.8216942	Autosome	Non-biased	YES	NO
	Ec-01_008190	S1	0	S3	0	Autosome	Non-biased	YES	NO
	Ec-01_008200	S3	0	S3	0	Autosome	Non-biased	NO	NO
	Ec-01_008210	S3	23.0639456	S3	25.7803995	Autosome	Non-biased	NO	NO
	Ec-01_008220	S1	5.97992516	S3	5.68703699	Autosome	Non-biased	YES	NO
	Ec-01_008230	S3	7.6015389	S3	8.5616038	Autosome	Non-biased	NO	NO
	Ec-01_008240	S3	21.1780061	S3	22.1964262	Autosome	Non-biased	NO	NO
	Ec-01_008250	S3	5.44423153	S3	4.77574742	Autosome	Non-biased	NO	NO
	Ec-01_008270	S3	7.65737266	S3	6.10396685	Autosome	Non-biased	NO	NO
	Ec-01_008280	S3	17.9932393	S3	19.5934191	Autosome	Non-biased	NO	NO
	Ec-01_008290	S16	0	S16	0	Autosome	Non-biased	NO	NO
	Ec-01_008300	S1	28.0584902	S3	35.1621192	Autosome	Non-biased	YES	NO
	Ec-01_008310	S3	1.84073829	S3	1.68774294	Autosome	Non-biased	NO	NO
	Ec-01_008320	S2	118.031103	S2	112.504258	Autosome	Non-biased	NO	YES
	Ec-01_008330	S3	4.99256566	S3	5.33371467	Autosome	Non-biased	NO	NO
	Ec-01_008340	S4	40.0058315	S5	47.7044787	Autosome	Non-biased	YES	NO
	Ec-01_008350	S1	2.87780731	S10	3.13015034	Autosome	Non-biased	YES	NO
	Ec-01_008360	S5	90.5779743	S4	137.778576	Autosome	Non-biased	YES	NO
	Ec-01_008370	S3	42.5318512	S3	49.623082	Autosome	Non-biased	NO	NO
	Ec-01_008380	S2	0	S16	0	Autosome	Non-biased	YES	NO
	Ec-01_008390	S3	23.9414187	S3	26.3412046	Autosome	Non-biased	NO	NO
	Ec-01_008400	S3	12.7596923	S3	16.1298994	Autosome	Non-biased	NO	NO
	Ec-01_008410	S3	9.02189723	S3	9.86182406	Autosome	Non-biased	NO	NO
	Ec-01_008420	S3	22.0400574	S1	31.5258296	Autosome	Non-biased	YES	NO
	Ec-01_008430	S3	20.0376475	S3	22.3103172	Autosome	Non-biased	NO	NO
	Ec-01_008440	S5	20.2147315	S7	27.8030782	Autosome	Non-biased	YES	NO
	Ec-01_008450	S3	37.2565634	S3	49.9795617	Autosome	Non-biased	NO	NO
	Ec-01_008470	S14	3.51142139	S14	3.46166654	Autosome	Non-biased	NO	NO
	Ec-01_008480	S2	3.18134535	S2	2.48371117	Autosome	Non-biased	NO	NO
	Ec-01_008490	S2	0	S2	0	Autosome	Non-biased	NO	NO
	Ec-01_008500	S1	2.58247544	S1	2.40791478	Autosome	Non-biased	NO	YES
	Ec-01_008510	S10	11.1653834	S3	13.9560803	Autosome	Non-biased	YES	NO
	Ec-01_008520	S4	13.2035507	S3	14.5887963	Autosome	Non-biased	YES	NO
	Ec-01_008530	S7	10.7122101	S7	13.6843421	Autosome	Non-biased	NO	YES
	Ec-01_008540	S1	499.326465	S1	569.270312	Autosome	Non-biased	NO	YES
	Ec-01_008550	S3	9.52479137	S3	13.3828994	Autosome	Non-biased	NO	NO
	Ec-01_008560	S3	15.2407512	S3	14.6800605	Autosome	Non-biased	NO	NO
	Ec-01_008570	S4	1287.25232	S4	1198.66386	Autosome	Non-biased	NO	NO
[truncated: 16,030 more rows]

## Sheet: Table S6-number SBG in M and f
Table S6. Number of sex-biased genes (SBG) in each of the chromatin signatures S1-S16 in males and females (upper table) . FBG, female-biased gene, MBG, male-biased gene
		signatures	FBGs in females	FBGs in males	MBGs in females	MBGs in males
		S1	7	9	1	1
		S2	4	0	0	0
		S3	23	16	8	10
		S4	2	2	3	1
		S5	18	16	1	4
		S6	0	0	0	0
		S7	18	19	1	5
		S8	2	1	1	3
		S9	5	3	2	1
		S10	7	7	2	3
		S11	3	1	0	1
		S12	2	1	0	0
		S13	21	16	18	11
		S14	42	54	26	22
		S15	18	30	8	11
		S16	20	17	5	3
		Total	192	192	76	76
		Number of MBG	Number of FBG	Number of SBG	Number of non-SBG	Total number of genes	% of SBG
	PAR	3	8	11	419	430	2.6
	Autosomes	73	184	257	17285	17542	1.46
	V SDR	30	0	30	0	30	100
	U SDR	0	22	22	0	22	100

## Sheet: Table S7-transition %
Table S7. Transitions between chromatin signatures observed for male-biased and female-biased genes in males compared with females. For chromatin signatures, refer to Figure 1A. A, activation-associated; M, mixed, R, repression associated.
	Male biased genes (MBG)	%
A --> A	S1-S5 in male -> S1-S5 in female	14.5
A --> R	S1-S5 in male -> S13-S16 in female	5.3
A --> M	S1-S5 in male -> S6-S12 in female	1.3
M --> M	S6-S12 in male -> S6-S12 in female	6.6			A-> R + A-> M + M-> R	14.5
M --> R	S6-S12 in male -> S13-S16 in female	7.9
M --> A	S6-S12 in male -> S1-S5 in female	2.6
R--> R	S13-S16 in male -> S13-S16 in female	61.8
R --> M	S13-16 in male -> S6-S12 in female	0
R -> A	S13-S16 in male -> S1-S5 in female	0
	Female biased genes (FBG)	%
A --> A	S1-S5 in female -> S1-S5 in male	21.9
A --> R	S1-S5 in female -> S13-S16 in male	4.2
A --> M	S1-S5 in female -> S6-S12 in male	2.1
M --> M	S6-S12 in female -> S6-S12 in male	13			A-> R + A-> M + M-> R	12.55
M --> R	S6-S12 in female -> S13-S16 in male	6.25
M --> A	S6-S12 in female -> S1-S5 in male	0
R --> R	S13-S16 in female -> S13-S16 in male	50.5
R --> M	S13-16 in female -> S6-S12 in male	1.6
R --> A	S13-S16 in female -> S1-S5 in male	0.5

## Sheet: Table S8
Table S8. Proportion of genes marked with each of the histone PTMs in males in females in different gene categories. Histone PTM peaks were analysed based on peak callers, MACS2 and Siocer (see methods for details).
	H3K79me2	Male				Female
		%				%
Autosomes	Common with female	87.5		Autosomes	Common with male	90.7
	Different with female	12.5			Different with male	9.3
FBG	Common with female	83.1		FBG	Common with male	84.2
	Different with female	16.9			Different with male	15.8
MBG	Common with female	86.1		MBG	Common with male	96.4
	Different with female	12.9			Different with male	3.6
PAR	Common with female	90.1		PAR	Common with male	90.9
	Different with female	9.9			Different with male	9.1
	H3K4me3	Male				Female
		%				%
Autosomes	Common with female	98.8		Autosomes	Common with male	99.4
	Different with female	1.2			Different with male	0.6
FBG	Common with female	100		FBG	Common with male	78.8
	Different with female	0			Different with male	21.2
MBG	Common with female	89.3		MBG	Common with male	100
	Different with female	10.7			Different with male	0
PAR	Common with female	94.6		PAR	Common with male	98.9
	Different with female	5.4			Different with male	1.1
	H3K9ac	Male				Female
		%				%
Autosomes	Common with female	98.6		Autosomes	Common with male	99.7
	Different with female	1.4			Different with male	0.3
FBG	Common with female	98.5		FBG	Common with male	93.6
	Different with female	1.5			Different with male	6.4
MBG	Common with female	90.2		MBG	Common with male	100
	Different with female	9.8			Different with male	0
PAR	Common with female	97.6		PAR	Common with male	99.3
	Different with female	2.4			Different with male	0.7
	H3K27ac	Male				Female
		%				%
Autosomes	Common with female	99.4		Autosomes	Common with male	99
	Different with female	0.6			Different with male	1
FBG	Common with female	99		FBG	Common with male	87.4
	Different with female	1			Different with male	12.6
MBG	Common with female	84.4		MBG	Common with male	100
	Different with female	15.6			Different with male	0
PAR	Common with female	98.3		PAR	Common with male	95.4
	Different with female	1.7			Different with male	4.6
	H3K36me3	Male				Female
		%				%
Autosomes	Common with female	86.7		Autosomes	Common with male	90.6
	Different with female	13.3			Different with male	9.4
FBG	Common with female	95.8		FBG	Common with male	71.8
	Different with female	4.2			Different with male	28.2
MBG	Common with female	84.6		MBG	Common with male	100
	Different with female	15.4			Different with male	0
PAR	Common with female	85.3		PAR	Common with male	89.5
	Different with female	14.7			Different with male	10.5
	H4K20me3	Male				Female
		%				%
Autosomes	Common with female	45.9		Autosomes	Common with male	42.7
	Different with female	54.1			Different with male	57.3
FBG	Common with female	55.5		FBG	Common with male	34.2
	Different with female	45.5			Different with male	65.7
MBG	Common with female	66.7		MBG	Common with male	12.5
	Different with female	33.3			Different with male	87.5
PAR	Common with female	74.7		PAR	Common with male	62.1
	Different with female	25.3			Different with male	37.9

## Sheet: Table S9-coverage
Table S9. Coverage of the six histone PTMs across male and female genomes. The sex chromosome (chromosome 13) is divided into PAR1 (pseudo-autosomal region 1), SDR (sex-determining region) and PAR2 (pseudo-autosomal region 2).
Coverage_Male_ChIP_H3K27ac								Coverage_Male_ChIP_H3K36me3								Coverage_Male_ChIP_H4K20me3								Coverage_Male_ChIP_H3K4me3								Coverage_Male_ChIP_H3K9ac								Coverage_Male_ChIP_H3K79me2
Chromosome	Start chromosome	End chromosome	Number of peaks	Number of bases that are covered by the peaks	Length of the entry	Fraction of covered bases (normalised by length)		Chromosome	Start chromosome	End chromosome	Number of peaks	Number of bases that are covered by the peaks	Length of the entry	Fraction of overlapping bases (normalisation by the length)		Chromosome	Start chromosome	End chromosome	Number of peaks	Number of bases that are covered by the peaks	Length of the entry	Fraction of overlapping bases (normalisation by the length)		Chromosome	Start chromosome	End chromosome	Number of peaks	Number of bases that are covered by the peaks	Length of the entry	Fraction of overlapping bases (normalisation by the length)		Chromosome	Start chromosome	End chromosome	Number of peaks	Number of bases that are covered by the peaks	Length of the entry	Fraction of overlapping bases (normalisation by the length)		Chromosome	Start chromosome	End chromosome	Number of peaks	Number of bases that are covered by the peaks	Length of the entry	Fraction of overlapping bases (normalisation by the length)
chr_00	0	18946430	497	485660	18946430	0.0256333		chr_00	0	18946430	414	1624986	18946430	0.0857674		chr_00	0	18946430	298	1001902	18946430	0.0528808		chr_00	0	18946430	345	483428	18946430	0.0255155		chr_00	0	18946430	974	951571	18946430	0.0502243		chr_00	0	18946430	756	3704444	18946430	0.195522
chr_01	0	10318833	824	1090297	10318833	0.105661		chr_01	0	10318833	883	3941517	10318833	0.381973		chr_01	0	10318833	230	769770	10318833	0.0745986		chr_01	0	10318833	720	1305099	10318833	0.126477		chr_01	0	10318833	885	1392169	10318833	0.134915		chr_01	0	10318833	181	1911219	10318833	0.185217
chr_02	0	6527790	478	532703	6527790	0.0816054		chr_02	0	6527790	426	2138774	6527790	0.327641		chr_02	0	6527790	194	812806	6527790	0.124515		chr_02	0	6527790	348	572043	6527790	0.087632		chr_02	0	6527790	606	864552	6527790	0.132442		chr_02	0	6527790	188	1883012	6527790	0.288461
chr_03	0	6528660	430	471465	6528660	0.0722147		chr_03	0	6528660	349	2022051	6528660	0.309719		chr_03	0	6528660	183	1044017	6528660	0.159913		chr_03	0	6528660	320	475529	6528660	0.0728372		chr_03	0	6528660	650	898943	6528660	0.137692		chr_03	0	6528660	166	2015834	6528660	0.308767
chr_04	0	6511850	439	538138	6511850	0.0826398		chr_04	0	6511850	500	2284500	6511850	0.350822		chr_04	0	6511850	202	892998	6511850	0.137134		chr_04	0	6511850	352	584879	6511850	0.0898176		chr_04	0	6511850	592	837174	6511850	0.128562		chr_04	0	6511850	214	2172186	6511850	0.333574
chr_05	0	9103503	510	558507	9103503	0.0613508		chr_05	0	9103503	472	2459928	9103503	0.270218		chr_05	0	9103503	277	1156523	9103503	0.127042		chr_05	0	9103503	381	561360	9103503	0.0616642		chr_05	0	9103503	724	931388	9103503	0.102311		chr_05	0	9103503	281	2664319	9103503	0.29267
chr_06	0	8757757	658	772603	8757757	0.0882193		chr_06	0	8757757	622	3071778	8757757	0.350749		chr_06	0	8757757	241	1055759	8757757	0.120551		chr_06	0	8757757	526	877824	8757757	0.100234		chr_06	0	8757757	805	1172362	8757757	0.133866		chr_06	0	8757757	229	2706771	8757757	0.309071
chr_07	0	7722429	578	671413	7722429	0.0869432		chr_07	0	7722429	569	2791031	7722429	0.361419		chr_07	0	7722429	260	1324540	7722429	0.171519		chr_07	0	7722429	468	738486	7722429	0.0956287		chr_07	0	7722429	749	1045564	7722429	0.135393		chr_07	0	7722429	209	1983391	7722429	0.256835
chr_08	0	6697065	492	569488	6697065	0.0850355		chr_08	0	6697065	500	2308300	6697065	0.344673		chr_08	0	6697065	218	848582	6697065	0.12671		chr_08	0	6697065	360	597556	6697065	0.0892266		chr_08	0	6697065	633	890048	6697065	0.132901		chr_08	0	6697065	185	1704615	6697065	0.254532
chr_09	0	5613160	392	428723	5613160	0.0763782		chr_09	0	5613160	388	1973212	5613160	0.351533		chr_09	0	5613160	162	702638	5613160	0.125177		chr_09	0	5613160	278	442118	5613160	0.0787645		chr_09	0	5613160	539	741900	5613160	0.132171		chr_09	0	5613160	176	1677824	5613160	0.298909
chr_10	0	6500984	489	540287	6500984	0.0831085		chr_10	0	6500984	456	2257144	6500984	0.3472		chr_10	0	6500984	201	883799	6500984	0.135948		chr_10	0	6500984	369	599337	6500984	0.0921917		chr_10	0	6500984	585	841007	6500984	0.129366		chr_10	0	6500984	150	1580050	6500984	0.243048
chr_11	0	6289657	462	538854	6289657	0.085673		chr_11	0	6289657	472	2278328	6289657	0.362234		chr_11	0	6289657	199	891001	6289657	0.141661		chr_11	0	6289657	367	597874	6289657	0.0950567		chr_11	0	6289657	599	854367	6289657	0.135837		chr_11	0	6289657	150	1387450	6289657	0.220592
chr_12	0	8336051	668	851752	8336051	0.102177		chr_12	0	8336051	620	2975180	8336051	0.356905		chr_12	0	8336051	123	447077	8336051	0.0536317		chr_12	0	8336051	549	977256	8336051	0.117233		chr_12	0	8336051	770	1165411	8336051	0.139804		chr_12	0	8336051	155	1864245	8336051	0.223636
chr_13 (PAR1)	0	2769600	131	105741	2769600	0.0381792		chr_13 (PAR1)	0	2769600	101	455099	2769600	0.164319		chr_13 (PAR1)	0	2769600	102	507098	2769600	0.183094		chr_13 (PAR1)	0	2769600	66	82754	2769600	0.0298794		chr_13 (PAR1)	0	2769600	249	295839	2769600	0.106816		chr_13 (PAR1)	0	2769600	81	596119	2769600	0.215233
male SDR	2769600	3675000	42	32440	905400	0.0358295		male SDR	2769600	3675000	65	283135	905400	0.312718		male SDR	2769600	3675000	81	366919	905400	0.405256		male SDR	2769600	3675000	16	18835	905400	0.020803		male SDR	2769600	3675000	42	37619	905400	0.0415496		Male SDR	2769600	3675000	34	591166	905400	0.65297
chr_13 (PAR2)	3675000	6936266	209	187803	3261266	0.0575859		chr_13 (PAR2)	3675000	6936266	139	583061	3261266	0.178784		chr_13 (PAR2)	3675000	6936266	147	927653	3261266	0.284446		chr_13 (PAR2)	3675000	6936266	113	140965	3261266	0.043224		chr_13 (PAR2)	3675000	6936266	400	514207	3261266	0.157671		chr_13 (PAR2)	3675000	6936266	165	1745835	3261266	0.535324
chr_14	0	6560427	524	640612	6560427	0.0976479		chr_14	0	6560427	501	2542699	6560427	0.387581		chr_14	0	6560427	105	357895	6560427	0.0545536		chr_14	0	6560427	441	749342	6560427	0.114222		chr_14	0	6560427	526	800984	6560427	0.122093		chr_14	0	6560427	150	1524450	6560427	0.232371
chr_15	0	5398252	415	462504	5398252	0.0856766		chr_15	0	5398252	378	1874622	5398252	0.347265		chr_15	0	5398252	164	823236	5398252	0.152501		chr_15	0	5398252	313	484878	5398252	0.0898213		chr_15	0	5398252	484	697551	5398252	0.129218		chr_15	0	5398252	168	1741432	5398252	0.322592
chr_16	0	5337653	386	446759	5337653	0.0836995		chr_16	0	5337653	399	1930201	5337653	0.36162		chr_16	0	5337653	115	433685	5337653	0.0812501		chr_16	0	5337653	295	498121	5337653	0.0933221		chr_16	0	5337653	489	682408	5337653	0.127848		chr_16	0	5337653	153	1599847	5337653	0.299729
chr_17	0	4797946	317	367639	4797946	0.0766242		chr_17	0	4797946	330	1574670	4797946	0.328197		chr_17	0	4797946	140	577060	4797946	0.120272		chr_17	0	4797946	243	384705	4797946	0.0801812		chr_17	0	4797946	420	573360	4797946	0.119501		chr_17	0	4797946	134	1426666	4797946	0.297349
chr_18	0	4926556	336	432388	4926556	0.0877668		chr_18	0	4926556	339	1836061	4926556	0.372686		chr_18	0	4926556	113	548087	4926556	0.111252		chr_18	0	4926556	283	484526	4926556	0.0983498		chr_18	0	4926556	455	630347	4926556	0.127949		chr_18	0	4926556	121	1410679	4926556	0.286342
chr_19	0	5970687	411	465708	5970687	0.0779991		chr_19	0	5970687	436	2089564	5970687	0.349971		chr_19	0	5970687	196	833604	5970687	0.139616		chr_19	0	5970687	302	497665	5970687	0.0833514		chr_19	0	5970687	597	829693	5970687	0.138961		chr_19	0	5970687	162	1569838	5970687	0.262924
chr_20	0	5156420	378	453881	5156420	0.0880225		chr_20	0	5156420	404	2047796	5156420	0.397135		chr_20	0	5156420	121	457079	5156420	0.0886427		chr_20	0	5156420	319	537616	5156420	0.104261		chr_20	0	5156420	447	631881	5156420	0.122543		chr_20	0	5156420	125	1296475	5156420	0.251429
chr_21	0	7380118	473	549995	7380118	0.0745239		chr_21	0	7380118	423	2104577	7380118	0.285168		chr_21	0	7380118	171	737029	7380118	0.0998668		chr_21	0	7380118	354	584665	7380118	0.0792216		chr_21	0	7380118	721	942894	7380118	0.127761		chr_21	0	7380118	195	1978405	7380118	0.268072
chr_22	0	4515850	277	311316	4515850	0.0689385		chr_22	0	4515850	267	1506133	4515850	0.333522		chr_22	0	4515850	115	524485	4515850	0.116143		chr_22	0	4515850	205	333996	4515850	0.0739608		chr_22	0	4515850	377	496173	4515850	0.109874		chr_22	0	4515850	133	1310267	4515850	0.290148
chr_23	0	4839466	317	358157	4839466	0.0740075		chr_23	0	4839466	327	1636073	4839466	0.338069		chr_23	0	4839466	171	727829	4839466	0.150394		chr_23	0	4839466	209	352049	4839466	0.0727454		chr_23	0	4839466	427	625391	4839466	0.129227		chr_23	0	4839466	136	1519264	4839466	0.313932
chr_24	0	4987671	323	369259	4987671	0.0740344		chr_24	0	4987671	321	1579879	4987671	0.316757		chr_24	0	4987671	168	809432	4987671	0.162287		chr_24	0	4987671	240	376290	4987671	0.075444		chr_24	0	4987671	478	635740	4987671	0.127462		chr_24	0	4987671	162	1477438	4987671	0.296218
chr_25	0	4450937	288	328955	4450937	0.0739069		chr_25	0	4450937	293	1562107	4450937	0.350961		chr_25	0	4450937	146	656654	4450937	0.147532		chr_25	0	4450937	206	336991	4450937	0.0757124		chr_25	0	4450937	418	574342	4450937	0.129039		chr_25	0	4450937	117	1252683	4450937	0.281442
chr_26	0	6583347	494	554336	6583347	0.0842028		chr_26	0	6583347	459	2128341	6583347	0.323292		chr_26	0	6583347	172	627628	6583347	0.0953357		chr_26	0	6583347	392	634991	6583347	0.0964541		chr_26	0	6583347	658	854656	6583347	0.129821		chr_26	0	6583347	161	1427639	6583347	0.216856
chr_27	0	6449906	501	638958	6449906	0.0990647		chr_27	0	6449906	550	2642450	6449906	0.409688		chr_27	0	6449906	159	591241	6449906	0.0916666		chr_27	0	6449906	417	732398	6449906	0.113552		chr_27	0	6449906	539	832662	6449906	0.129097		chr_27	0	6449906	159	1437841	6449906	0.222924
chr_28	0	3789019	294	341372	3789019	0.0900951		chr_28	0	3789019	303	1398097	3789019	0.368986		chr_28	0	3789019	116	482484	3789019	0.127337		chr_28	0	3789019	224	356353	3789019	0.0940489		chr_28	0	3789019	362	519939	3789019	0.137223		chr_28	0	3789019	106	1009494	3789019	0.266426
Coverage_Female_ChIP_H3K27ac								Coverage_Female_ChIP_H3K36me3								Coverage_Female_ChIP_H4K20me3								Coverage_Female_ChIP_H3K4me3								Coverage_Female_ChIP_H3K9ac								Coverage_Female_ChIP_H3K79me2
Chromosome	Start chromosome	End chromosome	Number of peaks	Number of overlapping bases	Length of the entry	Fraction of overlapping bases (normalisation by the length)		Chromosome	Start chromosome	End chromosome	Number of peaks	Number of overlapping bases	Length of the entry	Fraction of overlapping bases (normalisation by the length)		Chromosome	Start chromosome	End chromosome	Number of peaks	Number of overlapping bases	Length of the entry	Fraction of overlapping bases (normalisation by the length)		Chromosome	Start chromosome	End chromosome	Number of peaks	Number of overlapping bases	Length of the entry	Fraction of overlapping bases (normalisation by the length)		Chromosome	Start chromosome	End chromosome	Number of peaks	Number of overlapping bases	Length of the entry	Fraction of overlapping bases (normalisation by the length)		Chromosome	Start chromosome	End chromosome	Number of peaks	Number of overlapping bases	Length of the entry	Fraction of overlapping bases (normalisation by the length)
chr_00	0	18946430	538	502562	18946430	0.0265254		chr_00	0	18946430	411	1563389	18946430	0.0825163		chr_00	0	18946430	334	1177266	18946430	0.0621366		chr_00	0	18946430	360	462871	18946430	0.0244305		chr_00	0	18946430	883	820687	18946430	0.0433162		chr_00	0	18946430	700	3945500	18946430	0.208245
chr_01	0	10318833	832	1103039	10318833	0.106896		chr_01	0	10318833	754	3467646	10318833	0.33605		chr_01	0	10318833	115	475285	10318833	0.04606		chr_01	0	10318833	742	1244549	10318833	0.1206095		chr_01	0	10318833	874	1244813	10318833	0.1206351		chr_01	0	10318833	162	1852238	10318833	0.179501
chr_02	0	6527790	483	545825	6527790	0.0836156		chr_02	0	6527790	404	2137196	6527790	0.3274		chr_02	0	6527790	163	904837	6527790	0.138613		chr_02	0	6527790	345	542482	6527790	0.0831035		chr_02	0	6527790	612	757610	6527790	0.1160592		chr_02	0	6527790	134	1791666	6527790	0.274467
chr_03	0	6528660	464	493401	6528660	0.0755746		chr_03	0	6528660	378	2200822	6528660	0.337102		chr_03	0	6528660	201	1589199	6528660	0.243419		chr_03	0	6528660	318	447428	6528660	0.0685329		chr_03	0	6528660	642	809127	6528660	0.1239346		chr_03	0	6528660	140	2141060	6528660	0.327948
chr_04	0	6511850	449	542107	6511850	0.0832493		chr_04	0	6511850	464	2167736	6511850	0.332891		chr_04	0	6511850	179	1058421	6511850	0.162538		chr_04	0	6511850	356	559852	6511850	0.0859743		chr_04	0	6511850	576	744355	6511850	0.1143078		chr_04	0	6511850	160	1919640	6511850	0.294792
chr_05	0	9103503	516	568063	9103503	0.0624005		chr_05	0	9103503	445	2440955	9103503	0.268134		chr_05	0	9103503	273	1604927	9103503	0.176298		chr_05	0	9103503	385	526600	9103503	0.0578459		chr_05	0	9103503	669	795299	9103503	0.0873619		chr_05	0	9103503	245	2743755	9103503	0.301395
chr_06	0	8757757	664	794238	8757757	0.0906897		chr_06	0	8757757	574	2909626	8757757	0.332234		chr_06	0	8757757	213	1334587	8757757	0.152389		chr_06	0	8757757	544	838324	8757757	0.0957236		chr_06	0	8757757	775	1031613	8757757	0.1177942		chr_06	0	8757757	174	2658026	8757757	0.303505
chr_07	0	7722429	587	692420	7722429	0.0896635		chr_07	0	7722429	535	2692665	7722429	0.348681		chr_07	0	7722429	247	1522753	7722429	0.197186		chr_07	0	7722429	471	701371	7722429	0.0908226		chr_07	0	7722429	755	942319	7722429	0.1220237		chr_07	0	7722429	193	2023407	7722429	0.262017
chr_08	0	6697065	516	585439	6697065	0.0874173		chr_08	0	6697065	470	2164330	6697065	0.323176		chr_08	0	6697065	162	936238	6697065	0.139798		chr_08	0	6697065	361	568196	6697065	0.0848425		chr_08	0	6697065	652	796143	6697065	0.1188794		chr_08	0	6697065	144	1643456	6697065	0.245399
chr_09	0	5613160	395	438475	5613160	0.0781155		chr_09	0	5613160	365	1964435	5613160	0.349969		chr_09	0	5613160	175	1166425	5613160	0.207802		chr_09	0	5613160	270	415005	5613160	0.0739343		chr_09	0	5613160	542	659803	5613160	0.1175457		chr_09	0	5613160	127	1685873	5613160	0.300343
chr_10	0	6500984	496	556312	6500984	0.0855735		chr_10	0	6500984	441	2244959	6500984	0.345326		chr_10	0	6500984	162	959438	6500984	0.147584		chr_10	0	6500984	369	567104	6500984	0.0872336		chr_10	0	6500984	584	758589	6500984	0.1166883		chr_10	0	6500984	126	1550074	6500984	0.238437
chr_11	0	6289657	490	555447	6289657	0.0883112		chr_11	0	6289657	461	2262539	6289657	0.359724		chr_11	0	6289657	185	960415	6289657	0.152698		chr_11	0	6289657	366	572607	6289657	0.0910395		chr_11	0	6289657	578	758135	6289657	0.1205368		chr_11	0	6289657	121	1417679	6289657	0.225398
chr_12	0	8336051	694	886753	8336051	0.106376		chr_12	0	8336051	478	3103322	8336051	0.372277		chr_12	0	8336051	62	572738	8336051	0.0687062		chr_12	0	8336051	546	932540	8336051	0.1118683		chr_12	0	8336051	786	1091459	8336051	0.1309324		chr_12	0	8336051	137	1805863	8336051	0.216633
chr_13 (PAR1)	0	2769600	129	111153	2769600	0.0401332		chr_13 (PAR1)	0	2769600	92	474308	2769600	0.171255		chr_13 (PAR1)	0	2769600	115	711885	2769600	0.257035		chr_13 (PAR1)	0	2769600	61	76205	2769600	0.0275148		chr_13 (PAR1)	0	2769600	226	247282	2769600	0.0892844		chr_13 (PAR1)	0	2769600	76	744524	2769600	0.269031
male SDR	2769600	3675000	5	2579	905400	0.0028485		chr_13 (SDR)	2769600	3675000	4	1996	905400	0.0022046		chr_13 (SDR)	2769600	3675000	1	399	905400	0.0004407		chr_13 (SDR)	2769600	3675000	3	1431	905400	0.0015805		chr_13 (SDR)	2769600	3675000	1	264	905400	0.0002916		chr_13 (PAR2)	3675000	6936266	120	1757280	3261266	0.538833
chr_13 (PAR2)	3675000	6936266	220	188315	3261266	0.0577429		chr_13 (PAR2)	3675000	6936266	137	638463	3261266	0.195771		chr_13 (PAR2)	3675000	6936266	167	1175433	3261266	0.360422		chr_13 (PAR2)	3675000	6936266	100	124640	3261266	0.0382183		chr_13 (PAR2)	3675000	6936266	430	449791	3261266	0.1379191		chr_14	0	6560427	119	1423681	6560427	0.21701
chr_14	0	6560427	527	634847	6560427	0.0967692		chr_14	0	6560427	454	2250946	6560427	0.34311		chr_14	0	6560427	41	125159	6560427	0.0190779		chr_14	0	6560427	428	708646	6560427	0.1080183		chr_14	0	6560427	506	708692	6560427	0.1080253		chr_15	0	5398252	124	1709276	5398252	0.316635
chr_15	0	5398252	421	468037	5398252	0.0867016		chr_15	0	5398252	370	1929030	5398252	0.357343		chr_15	0	5398252	158	1101642	5398252	0.204074		chr_15	0	5398252	304	462217	5398252	0.0856235		chr_15	0	5398252	478	618085	5398252	0.1144973		chr_16	0	5337653	120	1583680	5337653	0.2967
chr_16	0	5337653	405	457400	5337653	0.0856931		chr_16	0	5337653	366	1905034	5337653	0.356905		chr_16	0	5337653	73	315327	5337653	0.059076		chr_16	0	5337653	292	471120	5337653	0.0882635		chr_16	0	5337653	466	603123	5337653	0.1129940		chr_17	0	4797946	117	1451883	4797946	0.302605
chr_17	0	4797946	311	369280	4797946	0.0769663		chr_17	0	4797946	307	1481293	4797946	0.308735		chr_17	0	4797946	100	648900	4797946	0.135245		chr_17	0	4797946	241	361358	4797946	0.0753151		chr_17	0	4797946	408	504366	4797946	0.1051212		chr_18	0	4926556	99	1315701	4926556	0.267063
chr_18	0	4926556	360	445595	4926556	0.0904476		chr_18	0	4926556	308	1770292	4926556	0.359337		chr_18	0	4926556	83	596517	4926556	0.121082		chr_18	0	4926556	283	459231	4926556	0.0932154		chr_18	0	4926556	454	561126	4926556	0.1138982		chr_19	0	5970687	145	1549655	5970687	0.259544
chr_19	0	5970687	418	473626	5970687	0.0793252		chr_19	0	5970687	411	2002589	5970687	0.335403		chr_19	0	5970687	159	908041	5970687	0.152083		chr_19	0	5970687	306	478441	5970687	0.0801316		chr_19	0	5970687	606	734271	5970687	0.1229793		chr_20	0	5156420	116	1314284	5156420	0.254883
chr_20	0	5156420	382	464319	5156420	0.0900468		chr_20	0	5156420	388	2080812	5156420	0.403538		chr_20	0	5156420	69	421531	5156420	0.0817488		chr_20	0	5156420	319	510949	5156420	0.0990899		chr_20	0	5156420	426	555851	5156420	0.1077979		chr_21	0	7380118	150	2149250	7380118	0.291222
chr_21	0	7380118	470	550780	7380118	0.0746302		chr_21	0	7380118	391	1996809	7380118	0.270566		chr_21	0	7380118	152	992248	7380118	0.134449		chr_21	0	7380118	357	554616	7380118	0.0751500		chr_21	0	7380118	671	817463	7380118	0.1107656		chr_22	0	4515850	122	1333278	4515850	0.295244
chr_22	0	4515850	293	321401	4515850	0.0711718		chr_22	0	4515850	271	1470329	4515850	0.325593		chr_22	0	4515850	90	588310	4515850	0.130277		chr_22	0	4515850	204	316007	4515850	0.0699773		chr_22	0	4515850	379	440406	4515850	0.0975245		chr_23	0	4839466	108	1543492	4839466	0.318938
chr_23	0	4839466	347	370014	4839466	0.0764576		chr_23	0	4839466	305	1626095	4839466	0.336007		chr_23	0	4839466	152	954248	4839466	0.19718		chr_23	0	4839466	212	336236	4839466	0.0694779		chr_23	0	4839466	409	567605	4839466	0.1172867		chr_24	0	4987671	134	1448466	4987671	0.290409
chr_24	0	4987671	337	376962	4987671	0.0755788		chr_24	0	4987671	312	1579688	4987671	0.316719		chr_24	0	4987671	149	1200251	4987671	0.240644		chr_24	0	4987671	244	359426	4987671	0.0720629		chr_24	0	4987671	481	563971	4987671	0.1130730		chr_25	0	4450937	88	1257112	4450937	0.282438
chr_25	0	4450937	302	341601	4450937	0.0767481		chr_25	0	4450937	310	1617090	4450937	0.363314		chr_25	0	4450937	113	751487	4450937	0.168838		chr_25	0	4450937	212	320407	4450937	0.0719864		chr_25	0	4450937	400	509168	4450937	0.1143957		chr_26	0	6583347	128	1457872	6583347	0.221448
chr_26	0	6583347	501	558745	6583347	0.0848725		chr_26	0	6583347	442	2029558	6583347	0.308287		chr_26	0	6583347	137	807063	6583347	0.122592		chr_26	0	6583347	401	599345	6583347	0.0910396		chr_26	0	6583347	639	762058	6583347	0.1157554		chr_27	0	6449906	137	1413663	6449906	0.219176
chr_27	0	6449906	502	641540	6449906	0.0994650		chr_27	0	6449906	479	2294721	6449906	0.355776		chr_27	0	6449906	83	396917	6449906	0.0615384		chr_27	0	6449906	421	698492	6449906	0.1082949		chr_27	0	6449906	523	747522	6449906	0.1158966		chr_28	0	3789019	82	901918	3789019	0.238035
chr_28	0	3789019	285	352789	3789019	0.0931083		chr_28	0	3789019	273	1343327	3789019	0.354532		chr_28	0	3789019	88	583512	3789019	0.154001		chr_28	0	3789019	216	333859	3789019	0.0881122		chr_28	0	3789019	339	456262	3789019	0.1204169		female SDR	0	1000000	57	369143	1000000	0.369143
female SDR	0	1000000	12	12352	1000000	0.0123520		female SDR	0	1000000	13	42587	1000000	0.042587		female SDR	0	1000000	17	97183	1000000	0.097183		female SDR	0	1000000	4	4884	1000000	0.0048840		female SDR	0	1000000	18	14649	1000000	0.0146490

## Sheet: Table S10-PAR signat
Table S10. Chromatin signatures of PAR genes in males and females.
				PAR in females		PAR in males									young on PAR in females		young on PAR in males
			Chromatin signature	number	%	number	%		female	male				Chromatin signature	nombre	%	nombre	%
			S1	8	1.86047	5	1.16279		23.7209	23.4884	active			S1	5	2.12766	1	0.425532
			S2	30	6.97674	35	8.13953							S2	8	3.40426	14	5.95745
			S3	41	9.53488	40	9.30233							S3	14	5.95745	13	5.53191
			S4	14	3.25581	13	3.02326							S4	4	1.70213	3	1.2766
			S5	9	2.09302	8	1.86047							S5	7	2.97872	8	3.40426
			S6	1	0.232558	1	0.232558							S6	1	0.425532	1	0.425532
			S7	54	12.5581	69	16.0465		24.186	29.7674	mixed			S7	37	15.7447	41	17.4468
			S8	11	2.55814	16	3.72093							S8	0	0	2	0.851064
			S9	13	3.02326	17	3.95349							S9	2	0.851064	4	1.70213
			S10	15	3.48837	13	3.02326							S10	6	2.55319	8	3.40426
			S11	1	0.232558	2	0.465116							S11	0	0	0	0
			S12	9	2.09302	10	2.32558							S12	4	1.70213	4	1.70213		silent signature females:	silent signature males:
			S13	48	11.1628	40	9.30233		52.093	46.7442	repressive			S13	35	14.8936	30	12.766		62.5532	58.2979
			S14	79	18.3721	71	16.5116							S14	53	22.5532	54	22.9787
			S15	54	12.5581	55	12.7907							S15	30	12.766	31	13.1915
			S16	43	10	35	8.13953							S16	29	12.3404	22	9.3617
			total	430	100	430	100							total	235	100	236	100

[truncated: 7 more sheets: Table S11 - SDR signat, Table S12-stats permutation, Table S13-TEs, Table S14-PARvsauto-exp., Table S15-young permutations, Table S16-linear mod, Table S17-linear models SDR]
